# Supplementary material for: Ubiquitin-derived artificial binding proteins targeting oncofetal fibronectin reveal scaffold plasticity by β-strand slippage
Source: Commun Biol. 2024 Jul 27;7:907. doi: 10.1038/s42003-024-06569-9 (PMC11283464; doi:10.1038/s42003-024-06569-9)
Supplement: Supplementary file 4 — Supplementary Data 1 [file 42003_2024_6569_MOESM4_ESM.xlsx]

## Sheet: Figure 1a
Af2p	time	33,3 nM	11,1 nM	3,7 nM	1,2 nM	0 nM		Af2s	time	33,3 nM	11,1 nM	3,7 nM	1,2 nM	0 nM		Af2	time	33,3 nM	11,1 nM	3,7 nM	1,2 nM	0 nM
	1.5	0.0105904	0.265412	0.0146194	-0.0677764	0			1.5	0.251074	0.218525	0.169967	0.183604	0			1.5	0.132252	0.327951	0.257051	0.162703	0
	2.5	0.216843	0.195496	-0.00218055	0.0638688	0			2.5	0.157316	0.0833781	-0.170274	-0.0347496	0			2.5	-0.0935252	-0.00720084	0.00470829	-0.34784	0
	3.5	-0.406593	-0.302162	-0.051001	-0.281056	0			3.5	0.12998	0.279476	0.201217	-0.00193557	0			3.5	-0.295086	-0.0618883	-0.218726	-0.374009	0
	4.5	0.366059	0.0939258	-0.256873	-0.168164	0			4.5	0.121382	0.0857127	0.162154	-0.11952	0			4.5	-0.154072	-0.277518	-0.0777121	-0.360337	0
	5.5	0.155915	-0.000198036	-0.11975	0.129894	0			5.5	0.0686471	-0.0494496	-0.066758	-0.16522	0			5.5	-0.0607111	0.0951399	-0.060523	-0.273622	0
	6.5	-0.0167457	0.130661	-0.130301	-0.110348	0			6.5	0.186605	0.0493816	0.026992	0.130091	0			6.5	-0.384541	-0.107207	-0.0890417	-0.687295	0
	7.5	0.0172356	0.259171	-0.140067	0.26192	0			7.5	0.0791986	0.317761	0.131293	0.122675	0			7.5	-0.107983	0.0834211	-0.0886526	-0.309167	0
	8.5	0.0648964	0.242379	-0.282637	0.0623124	0			8.5	0.26396	0.262287	0.426215	0.160563	0			8.5	-0.0821955	0.0138944	-0.144897	-0.176355	0
	9.5	-0.0448753	-0.0623242	-0.233435	-0.0806624	0			9.5	0.0221612	0.282589	0.179733	0.263689	0			9.5	-0.0857127	0.0924009	-0.115996	-0.075967	0
	10.5	0.21724	0.209565	-0.12834	0.236919	0			10.5	0.319433	0.365795	0.468002	0.237124	0			10.5	-0.0993845	0.173265	-0.125373	-0.209169	0
	11.5	-0.113624	0.334557	-0.152571	-0.0130813	0			11.5	-0.0344794	0.313443	0.134803	-0.13046	0			11.5	-0.0423548	0.083032	-0.190215	-0.260728	0
	12.5	-0.163627	0.274018	-0.276	0.438083	0			12.5	-0.0446341	0.178288	0.113708	-0.120306	0			12.5	-0.171261	-0.0181414	-0.16912	-0.33925	0
	13.5	-0.477683	0.120888	-0.466238	-0.0454986	0			13.5	-0.19697	-0.187328	-0.0108956	-0.274198	0			13.5	-0.306027	-0.221663	-0.243728	-0.246278	0
	14.5	-0.260116	0.217369	-0.216628	0.00410013	0			14.5	-0.0207999	0.292355	-0.105813	-0.00857314	0			14.5	-0.408375	-0.204085	-0.0753698	-0.0529186	0
	15.5	-0.264411	-0.307624	-0.478354	-0.00839682	0			15.5	-0.0387747	0.117367	-0.0562065	-0.143339	0			15.5	-0.339627	-0.0740038	-0.17459	-0.134172	0
	16.5	-0.0917503	0.157608	-0.353743	0.0720628	0			16.5	-0.113398	0.295864	-0.128869	-0.0253807	0			16.5	0.0498312	0.215448	-0.124587	0.136924	0
	17.5	-0.280814	-0.0287243	-0.352568	0.0611222	0			17.5	0.19795	0.0548518	-0.0515221	-0.205457	0			17.5	-0.0364954	0.179902	0.0836191	0.1295	0
	18.5	-0.0808098	0.073624	-0.115462	-0.0279281	0			18.5	0.0553644	0.352513	0.13285	0.126177	0			18.5	0.0732687	0.259591	0.142594	0.06153	0
	19.5	0.239098	0.329865	-0.0260148	0.177142	0			19.5	0.0920846	0.352124	0.0828544	0.0636925	0			19.5	-0.358364	-0.090407	-0.0124731	0.0982579	0
	20.5	-0.317138	0.08651	-0.111548	-0.0689437	0			20.5	-0.0582983	0.150959	0.0105965	-0.00700912	0			20.5	-0.0427516	0.0412306	-0.0382605	0.0502003	0
	21.5	-0.0226128	0.222054	-0.155302	-0.0919921	0			21.5	0.0725458	0.312275	-0.148011	0.112124	0			21.5	0.000613928	0.138109	-0.0406027	0.0681752	0
	22.5	-0.524566	-0.00920072	-0.225615	-0.22363	0			22.5	-0.148539	-0.00217026	-0.289017	-0.127325	0			22.5	-0.0755579	0.238504	-0.0491934	0.0670079	0
	23.5	-0.329635	0.0263599	-0.343581	-0.202534	0			23.5	-0.633311	0.032986	-0.331994	-0.288267	0			23.5	-0.00563455	0.196702	-0.0171652	-0.130265	0
	24.5	-0.188232	0.0744022	-0.236945	-0.118558	0			24.5	-0.141901	0.0431407	-0.194489	-0.255445	0			24.5	0.0264013	0.129129	-0.100753	-0.0392467	0
	25.5	-0.213622	0.0736316	-0.289275	-0.0904204	0			25.5	-0.581743	-0.178341	-0.269097	-0.455846	0			25.5	-0.255245	-0.0638491	-0.266387	-0.301362	0
	26.5	0.0258339	0.0697177	-0.153349	0.0201219	0			26.5	-0.415346	-0.130306	-0.0577782	-0.356245	0			26.5	-0.0368845	0.0662321	-0.189429	-0.183	0
	27.5	-0.142135	0.0994113	-0.290846	-0.0884749	0			27.5	-0.246592	-0.213115	-0.0206612	-0.274984	0			27.5	-0.334934	-0.137671	-0.0823965	-0.230653	0
	28.5	-0.00386733	0.249398	0.00290063	-0.10098	0			28.5	-0.108706	-0.0658605	-0.0292595	-0.224989	0			28.5	0.00490928	-0.0415789	-0.116775	-0.320108	0
	29.5	-0.0171501	-0.0666119	0.048204	-0.0849654	0			29.5	0.107321	0.0845454	-0.178475	-0.0886589	0			29.5	-0.0079844	-0.101348	0.030488	-0.0349513	0
	30.5	-0.205024	-0.0779416	-0.127562	0.0466874	0			30.5	-0.296976	-0.236156	0.0391075	-0.0859199	0			30.5	0.0650671	0.0810789	0.00901127	-0.0587779	0
	31.5	0.130128	0.00486788	0.181016	0.241985	0			31.5	0.178419	0.045872	0.190673	0.143382	0			31.5	-0.163838	-0.179076	0.0500269	-0.213464	0
	32.5	-0.0601112	0.0740055	0.0263381	-0.0623061	0			32.5	0.0760705	0.149388	0.215659	0.196505	0			32.5	0.116634	0.394357	-0.186301	0.215834	0
	33.5	0.154733	0.187294	0.117357	0.0978578	0			33.5	0.101454	-0.125621	0.171516	-0.203115	0			33.5	-0.329853	-0.229468	-0.390601	-0.147447	0
	34.5	-0.0897972	0.0533069	-0.0681901	0.113864	0			34.5	-0.181742	-0.133426	0.459411	-0.194128	0			34.5	0.153347	0.258806	-0.0906057	0.320517	0
	35.5	0.0715263	0.109169	0.0622726	0.0099595	0			35.5	-0.187601	-0.210376	0.209426	-0.20741	0			35.5	-0.00485635	0.0369352	-0.280837	0.13185	0
	36.5	-0.089019	-0.037315	-0.0322556	0.0259736	0			36.5	-0.0965827	-0.0638844	0.0168449	-0.132009	0			36.5	0.00413108	0.0416273	-0.193336	0.218566	0
	37.5	-0.117522	0.131829	0.103693	-0.00175162	0			37.5	0.0389612	-0.118969	0.313712	0.222285	0			37.5	-0.22517	-0.163458	-0.344512	-0.195886	0
	38.5	-0.378082	-0.195518	-0.305693	-0.13184	0			38.5	-0.044245	-0.259212	-0.315194	-0.108579	0			38.5	-0.166569	-0.0517336	-0.237472	0.108024	0
	39.5	-0.264404	-0.0912243	-0.00491187	0.0283235	0			39.5	0.128416	-0.0447423	-0.102685	-0.224981	0			39.5	-0.328289	-0.177901	-0.329268	-0.0099498	0
	40.5	0.286767	0.0357288	-0.093184	0.0185578	0			40.5	0.142072	-0.0271794	-0.00856096	-0.199606	0			40.5	-0.128681	-0.173613	-0.189429	-0.0505763	0
	41.5	-0.0237877	-0.0177914	-0.0857758	0.0173753	0			41.5	0.0764673	-0.205684	-0.105035	-0.0210777	0			41.5	-0.217747	-0.332984	-0.298415	-0.138467	0
	42.5	0.0058983	-0.0134961	-0.028357	-0.116605	0			42.5	0.154577	-0.209209	0.0172188	0.0617317	0			42.5	-0.235317	-0.294699	0.0254145	-0.0900279	0
	43.5	0.100823	-0.264274	0.23063	-0.0650451	0			43.5	0.0147378	0.150944	-0.00464708	-0.146871	0			43.5	-0.558758	-0.477515	-0.19451	-0.375573	0
	44.5	-0.211662	-0.221298	-0.0373292	-0.104489	0			44.5	-0.142679	-0.207256	0.0375358	-0.112096	0			44.5	-0.292744	-0.323607	-0.177321	-0.13807	0
	45.5	0.073098	-0.258796	-0.17523	-0.142773	0			45.5	-0.185656	-0.221317	-0.0464485	-0.0117088	0			45.5	-0.344311	-0.491973	-0.127326	-0.26542	0
	46.5	0.0211342	0.025185	-0.153738	-0.0466811	0			46.5	-0.0059607	-0.316623	-0.0163582	-0.117162	0			46.5	-0.273213	-0.286894	0.00939274	-0.105653	0
	47.5	0.0195702	-0.121307	-0.105299	-0.0388763	0			47.5	-0.0606482	-0.304905	0.155128	-0.0984169	0			47.5	-0.08025	-0.116583	-0.0202932	-0.138856	0
	48.5	0.0184029	-0.0103604	-0.0381226	0.0298799	0			48.5	0.0573175	-0.0142857	0.264495	-0.0120903	0			48.5	0.0572546	-0.134551	0.0738535	-0.00877488	0
	49.5	0.0762261	-0.0376965	-0.0302949	0.0693391	0			49.5	-0.0352499	-0.282245	0.162543	-0.328886	0			49.5	0.351787	-0.132598	0.207833	-0.0650264	0
	50.5	0.00238878	-0.32872	0.106416	-0.0802733	0			50.5	0.0725534	0.0696986	-0.00855333	-0.301153	0			50.5	0.0881078	-0.644705	-0.1949	-0.332612	0
	51.5	-0.203475	-0.302162	0.116182	-0.0982406	0			51.5	-0.205179	-0.092014	0.224654	-0.101553	0			51.5	0.126011	-0.0802447	-0.0351324	0.00607193	0
	52.5	0.136376	-0.127556	-0.254523	-0.144337	0			52.5	-0.317683	-0.0881154	-0.102303	-0.0913902	0			52.5	0.101787	-0.165404	0.107057	-0.0443279	0
	53.5	0.358254	-0.00683561	0.16736	-0.0126922	0			53.5	0.576856	0.559544	0.417236	0.265643	0			53.5	0.127567	-0.108374	0.166429	0.108024	0
	54.5	0.243409	0.056435	0.100954	-0.0845687	0			54.5	0.0756814	0.358761	0.255119	0.253916	0			54.5	0.134205	-0.0622851	0.164865	0.0505971	0
	55.5	0.128953	-0.144745	0.197427	0.0697282	0			55.5	0.068258	0.35603	0.128562	0.0629067	0			55.5	0.2635	0.0591978	0.213693	0.137702	0
	56.5	-0.0269081	-0.261528	-0.0256104	-0.091603	0			56.5	0.00342345	0.0896266	0.0082466	0.0547051	0			56.5	-0.272434	-0.0493914	0.0144739	-0.320497	0
	57.5	0.109032	-0.120521	0.143915	-0.0830123	0			57.5	0.0436456	0.187283	-0.166749	0.043383	0			57.5	-0.0833704	0.275606	0.202363	-0.090417	0
	58.5	0.136369	-0.0955121	0.247049	-0.136136	0			58.5	0.340139	0.297047	0.0414497	0.232439	0			58.5	-0.136494	-0.0200945	0.0343943	-0.0798732	0
	59.5	0.107461	-0.0611416	0.000947505	0.14902	0			59.5	-0.18487	-0.0556905	-0.0671471	0.040255	0			59.5	0.159595	0.050218	0.139474	0.119735	0
	60.5	-0.123	-0.283798	0.254076	0.0291017	0			60.5	0.105757	0.0474361	0.0617668	0.0617317	0			60.5	0.373661	0.334985	0.288301	0.172858	0
	61.5	-0.0218269	-0.225593	0.314615	-0.0861327	0			61.5	-0.208689	-0.190456	-0.192925	0.15275	0			61.5	0.744365	0.553735	0.444161	0.379897	0
	62.5	0.36567	-0.0521618	0.316957	0.172466	0			62.5	0.0940378	-0.096317	-0.121453	0.0472664	0			62.5	0.252956	0.0713056	0.248063	-0.060342	0
	63.5	0.215287	-0.290435	0.310319	-0.11308	0			63.5	-0.130183	-0.239673	0.0875389	0.17853	0			63.5	0.331859	0.102556	-0.0257635	0.149032	0
	64.5	0.0293434	-0.358795	0.225565	-0.00800009	0			64.5	-0.0200217	-0.163105	-0.103074	0.180491	0			64.5	0.304905	0.193185	0.21135	-0.0845653	0
	65.5	0.191842	-0.134971	0.292749	-0.0966765	0			65.5	0.322935	0.365017	0.210586	0.163294	0			65.5	0.252178	0.122484	0.129319	0.106063	0
	66.5	0.363725	-0.0744244	0.0689178	0.00371866	0			66.5	0.104589	0.0681346	0.183631	0.384005	0			66.5	0.26038	0.158029	-0.0659933	0.153724	0
	67.5	0.307862	0.0626834	0.525949	0.318942	0			67.5	0.204969	0.124775	0.0500328	0.275401	0			67.5	0.22327	0.0853742	0.312913	0.401381	0
	68.5	0.377778	0.239243	0.414613	0.232608	0			68.5	-0.0102561	-0.16975	0.0855934	0.277361	0			68.5	0.215061	0.184198	0.0855646	0.363486	0
	69.5	0.687554	0.436524	0.391191	0.681842	0			69.5	0.304975	0.0806468	0.168014	0.564082	0			69.5	0.127178	0.355295	0.23166	0.374427	0
	70.5	-0.0245659	0.0177539	0.0294586	-0.0181624	0			70.5	0.0221689	0.0560344	0.205512	0.508227	0			70.5	0.231083	0.326784	0.34768	-0.0388499	0
	71.5	0.0734795	0.229088	0.313837	0.246295	0			71.5	-0.0750983	-0.18108	-0.0948876	0.314074	0			71.5	0.0385015	0.160371	-0.0202932	0.00958145	0
	72.5	0.0270012	0.100968	0.407587	-0.0513656	0			72.5	0.0530221	0.0200923	-0.187463	-0.0808388	0			72.5	-0.0829737	-0.0462633	-0.2238	0.0334157	0
	73.5	0.122308	0.154084	0.025949	-0.00332327	0			73.5	-0.0317481	0.0275081	-0.198403	0.122279	0			73.5	0.529522	0.414285	0.511353	0.360755	0
	74.5	0.0414513	-0.0795132	-0.16976	-0.0580108	0			74.5	0.100286	0.062672	-0.3816	0.0910286	0			74.5	0.107258	-0.0157992	0.0672083	-0.0568248	0
	75.5	0.00315934	-0.0326382	-0.08499	-0.184186	0			75.5	0.0998971	-0.158809	-0.331605	0.0683769	0			75.5	0.224048	0.104516	0.21721	0.412314	0
	76.5	0.309815	0.28534	0.145479	0.164256	0			76.5	-0.169245	-0.253734	-0.340974	-0.074987	0			76.5	0.307651	0.0818647	0.138307	-0.010728	0
	77.5	-0.121062	0.100563	0.0841461	-0.278714	0			77.5	0.0401285	-0.256084	-0.223008	-0.0210777	0			77.5	0.101787	-0.0970446	0.097291	-0.0029155	0
	78.5	-0.109718	0.026749	0.0907989	-0.0361297	0			78.5	0.116697	-0.358028	-0.286279	-0.105451	0			78.5	-0.142353	-0.125167	0.0453348	-0.12948	0
	79.5	-0.15229	-0.305282	-0.0771775	-0.100194	0			79.5	0.185438	-0.141636	-0.342149	-0.165617	0			79.5	0.174831	0.0572523	0.172677	0.216224	0
	80.5	0.00044328	-0.174812	-0.216635	-0.196286	0			80.5	0.0116098	-0.353359	-0.190194	-0.0269447	0			80.5	-0.00484872	-0.0298601	0.097291	0.0560673	0
	81.5	0.00785142	-0.181068	-0.295927	-0.247464	0			81.5	0.0616205	-0.418972	-0.278474	-0.0226341	0			81.5	-0.253292	-0.00485861	0.00627232	0.0478657	0
	82.5	0.153168	-0.117393	0.200166	-0.214253	0			82.5	0.0780237	-0.238109	-0.132767	-0.0921684	0			82.5	0.0474889	-0.0251757	-0.198806	-0.119714	0
	83.5	0.394189	0.5998	0.487276	0.0994142	0			83.5	0.0350473	-0.170925	-0.179261	-0.252721	0			83.5	-0.0564158	-0.0224367	0.110566	-0.227136	0
	84.5	-4.68745	-0.362709	-0.195929	-0.502934	0			84.5	-3.36807	-0.356083	-0.27028	-0.133581	0			84.5	0.0740545	0.0525678	-0.027709	0.130675	0
	85.5	0.167626	-2.63536	-5.79085	-4.97128	0			85.5	-0.328226	-4.02951	-5.98355	-1.16327	0			85.5	0.241627	-0.0204836	-0.428496	-0.0454952	0
	86.5	5.78207	2.21893	3.94821	3.54434	0			86.5	6.06045	2.7361	5.88402	2.72463	0			86.5	0.424053	0.101388	1.47541	0.343177	0
	87.5	6.80825	3.48808	1.05759	0.413867	0			87.5	7.2038	3.60602	2.21645	-0.84921	0			87.5	1.99905	0.451387	-1.00506	-1.04941	0
	88.5	6.45551	2.38806	1.1611	1.00762	0			88.5	6.97841	2.61815	1.26372	0.437914	0			88.5	4.75413	1.39045	0.852754	0.0966862	0
	89.5	6.46255	1.71464	0.820871	0.104495	0			89.5	7.5749	2.16462	0.59027	0.128909	0			89.5	7.26937	2.52991	1.30042	0.33966	0
	90.5	7.82934	1.97323	0.581796	0.0622972	0			90.5	8.74248	2.43572	0.402381	-0.170301	0			90.5	9.76819	3.40569	1.53713	0.702163	0
	91.5	8.82621	2.33963	0.459154	-0.124425	0			91.5	10.3679	3.15095	0.563323	0.104311	0			91.5	12.0303	4.40608	1.97737	0.802947	0
	92.5	9.96645	2.65409	0.644693	-0.207623	0			92.5	11.4858	3.19548	0.453948	-0.0019432	0			92.5	14.208	5.13693	2.16565	0.89083	0
	93.5	11.3465	3.12244	0.775949	0.0384706	0			93.5	13.112	3.95993	0.538711	0.105875	0			93.5	16.4592	5.80295	2.28439	0.783408	0
	94.5	12.9583	3.79706	1.00173	-0.0470702	0			94.5	15.2062	4.65799	1.44145	0.574625	0			94.5	19.1069	7.04631	2.80081	1.29943	0
	95.5	14.3133	4.0537	1.12634	0.122852	0			95.5	16.5569	4.92868	1.47153	0.580485	0			95.5	21.2772	7.75256	2.9883	1.41466	0
	96.5	15.2067	4.58064	1.45055	-0.230275	0			96.5	18.3718	5.51501	1.83129	0.602366	0			96.5	23.569	8.84866	3.48127	1.717	0
	97.5	16.6989	5.16386	1.60212	0.214649	0			97.5	19.7569	5.96345	1.95317	0.762904	0			97.5	25.7018	9.83069	3.79377	2.04122	0
	98.5	17.4727	5.19276	1.66814	-0.0169951	0			98.5	21.3253	6.68064	2.2059	0.858996	0			98.5	27.9475	10.6217	4.39572	2.18185	0
	99.5	18.5575	5.62909	1.82634	0.104488	0			99.5	22.7265	7.18415	2.41878	0.962901	0			99.5	29.6315	11.078	4.40705	1.89748	0
	100.5	19.8715	6.0951	2.04352	0.396671	0			100.5	24.0929	7.79899	2.63949	1.00978	0			100.5	31.6412	11.9248	4.87698	2.25294	0
	101.5	20.9864	6.63729	2.14313	0.422847	0			101.5	25.6694	8.20056	2.79457	1.01525	0			101.5	33.8018	12.8354	5.26916	2.15841	0
	102.5	22.1665	6.92753	1.99236	0.70293	0			102.5	26.6823	8.27243	2.66644	1.14063	0			102.5	35.6057	13.5432	5.60314	2.46896	0
	103.5	22.9165	7.37363	2.20329	0.316608	0			103.5	28.2749	8.97204	2.90082	1.14884	0			103.5	37.4725	14.4135	5.95314	2.7795	0
	104.5	24.2336	7.65057	2.27087	0.47832	0			104.5	29.4136	9.48377	3.04809	1.07072	0			104.5	39.294	15.2487	6.30393	3.15333	0
	105.5	25.1551	8.21503	2.32126	0.607227	0			105.5	30.971	9.98962	3.26527	1.38986	0			105.5	40.9463	15.9197	6.33479	2.98614	0
	106.5	25.9036	8.44315	2.27594	0.30762	0			106.5	32.3182	10.4779	3.51292	1.46134	0			106.5	42.7213	16.9256	7.01408	3.43028	0
	107.5	26.7383	8.43613	2.29862	0.25098	0			107.5	33.6573	10.9877	3.65551	1.40392	0			107.5	44.3963	17.7526	7.38908	3.40138	0
	108.5	27.8723	9.18611	2.58883	0.538867	0			108.5	34.8077	11.574	3.78168	1.36173	0			108.5	46.0194	18.5361	7.68205	3.59473	0
	109.5	28.8165	9.53963	2.79196	0.88496	0			109.5	35.7956	11.6431	3.66957	1.534	0			109.5	47.4807	19.1479	7.91213	3.73302	0
	110.5	29.429	9.66386	3.09626	0.821285	0			110.5	37.5718	12.231	4.14847	1.57228	0			110.5	49.0834	19.8822	8.55393	3.92248	0
	111.5	30.1942	10.0021	3.19978	0.729495	0			111.5	38.7366	12.8728	4.52973	1.87931	0			111.5	50.4756	20.5823	8.51331	3.99825	0
	112.5	30.8965	10.4064	3.16227	0.86777	0			112.5	40.035	13.2236	4.49769	1.60743	0			112.5	51.7959	21.2635	9.13713	4.31818	0
	113.5	31.3407	10.4271	3.10056	0.571674	0			113.5	40.914	13.4927	4.70433	1.57774	0			113.5	53.2569	22.2033	9.29768	3.9584	0
	114.5	32.3512	10.7881	3.38572	0.832225	0			114.5	42.1222	13.9373	4.55277	1.74922	0			114.5	54.2889	22.7533	9.44103	4.36583	0
	115.5	32.8844	11.2443	3.43766	0.820117	0			115.5	43.1058	14.6482	4.68247	1.82854	0			115.5	55.6373	23.5787	9.8258	4.64435	0
	116.5	33.4981	11.3096	3.33024	0.66035	0			116.5	43.9026	14.6666	4.86722	1.65978	0			116.5	56.8846	24.3545	10.4	4.9463	0
	117.5	34.1993	11.5584	3.75408	0.728328	0			117.5	45.2495	15.5568	4.98637	1.82306	0			117.5	58.0315	25.0322	10.6024	5.00684	0
	118.5	34.7985	11.7857	3.83573	0.843562	0			118.5	46.5565	15.84	5.18364	1.87268	0			118.5	58.9135	25.4561	10.7762	5.02521	0
	119.5	35.8649	12.3627	4.02868	1.42285	0			119.5	47.3589	16.1697	5.16136	1.91798	0			119.5	60.0936	26.3592	10.9914	5.2627	0
	120.5	36.1559	12.6502	4.21971	1.30293	0			120.5	48.5311	16.6681	5.51411	1.89728	0			120.5	60.9252	26.8733	11.3043	5.32834	0
	121.5	36.9649	12.8693	4.32712	1.24981	0			121.5	49.6429	17.0466	5.6559	1.95236	0			121.5	61.9147	27.81	11.8563	5.46779	0
	122.5	37.4165	13.0099	4.42087	1.14042	0			122.5	50.4749	17.4767	5.63364	1.85079	0			122.5	62.7237	28.3682	12.0778	5.58185	0
	123.5	38.1497	13.3541	4.44235	1.42168	0			123.5	51.2706	17.4974	5.86137	1.72932	0			123.5	63.4971	28.9088	12.2336	5.45177	0
	124.5	38.275	13.5517	4.39079	1.31699	0			124.5	52.4479	18.2724	6.0766	2.17852	0			124.5	64.208	29.4635	12.5086	5.86192	0
	125.5	38.7895	13.7822	4.74392	1.34356	0			125.5	53.6382	18.701	6.28638	2.04494	0			125.5	64.9541	30.2014	12.777	6.00763	0
	126.5	39.6567	13.892	4.69625	1.70839	0			126.5	54.3835	18.9256	6.25043	2.05548	0			126.5	65.5248	30.6143	13.1746	5.90177	0
	127.5	39.8125	14.0275	4.83727	1.4084	0			127.5	55.3714	19.1584	6.29146	1.80197	0			127.5	66.0846	31.144	13.4715	6.03184	0
	128.5	40.2958	14.3916	4.75681	1.30567	0			128.5	56.0515	19.3939	6.2602	1.90236	0			128.5	66.3787	31.5092	13.3418	6.08341	0
	129.5	40.4497	14.5017	4.58845	1.26426	0			129.5	56.962	20.0357	6.37582	2.02736	0			129.5	67.1545	32.349	13.784	6.22951	0
	130.5	40.9329	14.8607	4.7279	1.57832	0			130.5	57.955	20.3717	6.81567	2.02619	0			130.5	67.5541	32.7662	13.7746	6.13498	0
	131.5	41.2219	14.8131	4.75446	1.40488	0			131.5	58.6815	20.7322	6.64574	2.28009	0			131.5	68.1799	33.6639	14.1305	6.6838	0
	132.5	41.311	15.1209	5.08767	1.333	0			132.5	59.803	21.2556	6.99419	2.30744	0			132.5	68.8006	34.4807	14.7004	6.86349	0
	133.5	41.8965	15.3803	5.17321	1.73067	0			133.5	60.5948	21.5588	7.20278	2.56525	0			133.5	69.1998	34.778	15.0153	7.21075	0
	134.5	42.0477	15.4447	4.90251	1.47442	0			134.5	61.4726	21.8642	7.1977	2.34572	0			134.5	69.5303	35.31	15.2367	7.23731	0
	135.5	42.736	15.9693	5.40446	1.77948	0			135.5	62.078	22.2838	7.21176	2.3172	0			135.5	70.1807	36.2615	15.7387	7.51505	0
	136.5	42.7723	16.1389	5.32439	1.63613	0			136.5	63.0788	22.8752	7.34183	2.45197	0			136.5	70.2471	36.5072	15.8446	7.49083	0
	137.5	43.0645	16.3248	5.35329	1.75136	0			137.5	64.1858	23.0564	7.60824	2.53165	0			137.5	70.4604	37.1787	16.0828	7.61075	0
	138.5	43.1719	16.2693	5.15681	1.55606	0			138.5	64.6358	23.3193	7.64847	2.59455	0			138.5	70.9717	37.6694	16.2313	7.49396	0
	139.5	43.4016	16.651	5.50955	1.54825	0			139.5	65.7179	23.8084	7.8766	2.41681	0			139.5	70.9299	38.0541	16.6313	7.83107	0
	140.5	43.6934	16.8779	5.42282	1.74317	0			140.5	65.8007	23.967	7.8348	2.35939	0			140.5	71.1994	38.7713	16.8531	7.94395	0
	141.5	43.7063	16.824	5.35329	1.42324	0			141.5	66.6351	24.4158	8.04419	2.60744	0			141.5	71.5014	39.1498	17.3653	8.09747	0
	142.5	44.4	17.0225	5.70407	1.83653	0			142.5	67.7319	24.6334	7.98403	2.4965	0			142.5	71.4573	39.3885	17.286	7.90372	0
	143.5	44.1524	16.8139	5.85876	1.80841	0			143.5	67.6503	25.006	7.98011	2.61759	0			143.5	71.7658	40.1401	17.7301	8.31583	0
	144.5	50.2875	23.3068	6.32321	1.62168	0			144.5	74.9851	30.9584	10.0051	2.73751	0			144.5	71.9502	40.8373	17.7035	8.22091	0
	145.5	44.2239	14.9049	5.67009	2.75372	0			145.5	68.1608	22.7642	8.06605	4.36056	0			145.5	71.6662	41.4701	19.4133	9.04395	0
	146.5	40.0739	14.5603	5.8279	2.4334	0			146.5	67.3097	24.8783	9.39184	1.15626	0			146.5	71.8502	41.3061	17.7625	8.27248	0
	147.5	40.4168	14.567	3.96384	0.441608	0			147.5	66.537	23.4904	6.8141	1.96446	0			147.5	71.6334	41.4029	18.1508	8.54395	0
	148.5	41.2477	16.0959	5.21774	1.33145	0			148.5	68.1628	25.2252	8.21644	2.76134	0			148.5	71.0916	41.1569	17.8969	8.2963	0
	149.5	41.1055	16.2334	5.35876	1.69941	0			149.5	68.5585	25.3951	8.57582	2.9258	0			149.5	70.6053	40.8666	18.1332	8.29317	0
	150.5	40.2489	15.8408	5.32712	1.5498	0			150.5	68.5042	25.6306	8.5555	3.00743	0			150.5	70.4963	40.8541	18.0086	8.19434	0
	151.5	39.3957	15.7408	5.18259	1.52246	0			151.5	68.5132	25.631	8.73286	2.97736	0			151.5	70.269	40.8061	17.9332	8.24904	0
	152.5	38.7926	15.3732	5.14196	1.55567	0			152.5	68.196	25.6615	8.72739	3.0504	0			152.5	70.0576	40.8049	17.9012	8.15607	0
	153.5	38.1821	15.3807	5.39977	1.58965	0			153.5	68.2417	25.7025	9.03675	3.27618	0			153.5	69.7889	40.7893	18.0192	8.25177	0
	154.5	38.1258	15.5596	5.35759	1.89512	0			154.5	68.0851	25.717	8.88441	3.19181	0			154.5	69.2678	40.442	17.7453	8.01935	0
	155.5	37.1887	15.1353	5.14469	1.38027	0			155.5	68.0386	25.872	8.89379	3.30861	0			155.5	68.9518	40.2264	17.5797	8.18809	0
	156.5	36.552	14.9107	4.91462	1.47403	0			156.5	68.0636	25.8431	9.01372	3.28713	0			156.5	68.799	40.2854	17.7172	7.93146	0
	157.5	36.1868	14.6572	5.13962	1.57364	0			157.5	67.7686	25.7166	8.86098	3.0133	0			157.5	68.5553	40.1057	17.4504	7.91583	0
	158.5	35.6368	14.7424	4.96073	1.60489	0			158.5	67.9933	25.9502	8.91722	3.27267	0			158.5	68.2451	40.0225	17.4129	8.06154	0
	159.5	34.8739	14.0568	4.42869	1.49317	0			159.5	67.4948	25.6103	8.77582	3.21486	0			159.5	67.8826	39.8897	17.4195	7.95528	0
	160.5	34.4067	13.9806	4.60172	1.37441	0			160.5	67.5253	26.0217	8.91176	3.13751	0			160.5	67.7783	39.8108	17.2582	7.91622	0
	161.5	33.8075	14.0189	4.34977	1.47637	0			161.5	67.4698	25.724	8.8184	3.25197	0			161.5	67.5987	39.8795	17.4235	8.09865	0
	162.5	33.5829	13.9174	4.49196	1.57051	0			162.5	67.1159	25.6533	8.53129	2.95197	0			162.5	66.9139	39.4862	17.357	8.03341	0
	163.5	33.3961	13.9193	4.59197	1.78887	0			163.5	67.0241	25.5416	8.83207	3.08009	0			163.5	66.9436	39.4697	17.4828	7.96934	0
	164.5	32.7817	13.4424	4.70368	1.62129	0			164.5	66.8007	25.3677	8.8512	3.18556	0			164.5	66.1963	39.1256	17.1731	7.63419	0
	165.5	32.393	13.5037	4.73962	1.47245	0			165.5	66.8995	25.567	9.08872	3.08713	0			165.5	66.2994	39.3029	17.3645	7.71661	0
	166.5	32.0254	13.1428	4.51071	1.45371	0			166.5	66.5718	25.247	8.79066	2.92774	0			166.5	66.3623	39.5112	17.691	7.88732	0
	167.5	31.5711	13.1338	4.59821	1.40528	0			167.5	66.5319	25.4943	8.7434	3.0754	0			167.5	66.0436	39.0725	17.1293	7.59045	0
	168.5	31.0618	12.8189	4.42556	1.39981	0			168.5	66.5034	25.4185	8.83129	2.89728	0			168.5	65.6866	39.053	17.3602	7.83068	0
	169.5	30.6032	12.6549	4.61189	1.61231	0			169.5	66.5671	25.5408	8.83324	2.95158	0			169.5	65.5072	38.8873	17.2281	7.77247	0
	170.5	30.1922	12.5807	4.60212	1.61466	0			170.5	66.4476	25.374	8.70355	2.8172	0			170.5	65.3545	39.0268	17.4485	7.86036	0
	171.5	29.6868	12.2467	4.66071	1.54277	0			171.5	66.1929	25.4506	8.83676	3.02853	0			171.5	65.1572	38.8127	16.8442	7.8463	0
	172.5	29.4313	12.3783	4.699	1.73966	0			172.5	66.1784	25.608	8.70902	3.24884	0			172.5	65.1428	39.0416	17.502	8.21934	0
	173.5	29.0563	12.2838	4.43337	1.57481	0			173.5	66.0284	25.3916	8.76723	3.06564	0			173.5	64.7155	38.6346	17.0563	7.75568	0
	174.5	28.5973	11.8178	4.46578	1.26777	0			174.5	66.0507	25.3306	8.66997	2.9258	0			174.5	64.4772	38.2022	17.0254	8.10138	0
	175.5	28.3422	11.8787	4.37283	1.42598	0			175.5	66.3515	25.483	8.76019	3.11994	0			175.5	64.5651	38.7545	17.141	8.10685	0
	176.5	27.9626	11.7033	4.36659	1.59747	0			176.5	66.0237	25.5584	8.72973	3.25197	0			176.5	63.9979	38.2256	16.9375	7.767	0
	177.5	27.2848	11.5892	4.3154	1.3916	0			177.5	65.7315	25.4759	8.83832	3.3922	0			177.5	63.8467	38.153	16.9141	7.61466	0
	178.5	27.0622	11.1896	4.17516	1.22207	0			178.5	65.6011	25.1904	8.66058	3.22814	0			178.5	63.9549	38.1408	17.1172	7.74239	0
	179.5	26.5297	11.2162	4.08376	1.21972	0			179.5	65.7148	25.5939	8.58325	3.18987	0			179.5	63.8084	37.9811	16.7953	7.53302	0
	180.5	26.3309	11.1978	4.01775	1.55761	0			180.5	65.555	25.2888	8.54653	3.24963	0			180.5	63.5346	37.9315	16.9551	7.75529	0
	181.5	26.0082	10.7697	4.02048	1.22364	0			181.5	65.2694	25.1095	8.26449	3.16837	0			181.5	63.083	37.7865	16.6574	7.30177	0
	182.5	25.5551	10.7982	3.93883	1.16973	0			182.5	65.3241	25.3467	8.74965	3.24963	0			182.5	63.101	37.6514	16.902	7.71426	0
	183.5	25.4422	10.5861	3.799	1.23809	0			183.5	65.2479	25.4345	8.54769	3.34142	0			183.5	62.7526	37.7412	16.8047	7.68146	0
	184.5	25.0082	10.6506	3.81579	1.21582	0			184.5	64.9675	25.1318	8.45199	3.0883	0			184.5	62.776	37.7381	16.7578	7.93575	0
	185.5	24.9879	10.4807	3.90368	1.33301	0			185.5	64.9987	24.8904	8.62386	3.20157	0			185.5	62.5893	37.6115	16.7199	7.47521	0
	186.5	24.5973	10.5869	3.74235	1.2002	0			186.5	64.9487	25.3916	8.60277	3.23478	0			186.5	62.5549	37.5967	16.8973	8.00137	0
	187.5	24.3684	10.3873	3.72712	1.39511	0			187.5	64.9386	25.3763	8.82661	3.29807	0			187.5	62.1596	37.6248	16.7879	7.76231	0
	188.5	24.1797	10.3115	3.81384	1.41661	0			188.5	64.3655	25.0342	8.51449	3.28752	0			188.5	61.9612	37.3655	16.6508	7.40958	0
	189.5	23.9372	10.1678	3.75837	1.48926	0			189.5	64.7132	25.026	8.8016	3.22775	0			189.5	61.81	37.1162	16.4383	7.40919	0
	190.5	23.859	10.1291	3.65486	1.52989	0			190.5	64.6315	24.8533	8.74614	3.20705	0			190.5	61.6276	37.1569	16.5727	7.63145	0
	191.5	23.2086	9.95761	3.46541	1.1545	0			191.5	64.4054	24.6963	8.4391	3.06212	0			191.5	61.4647	37.1826	16.5469	7.55099	0
	192.5	23.0559	9.98612	3.5572	1.11465	0			192.5	64.4698	24.6185	8.44613	2.98439	0			192.5	61.2604	37.1623	16.6067	7.60646	0
	193.5	22.65	9.61815	3.5072	0.720508	0			193.5	64.4819	24.8861	8.37778	3.05314	0			193.5	60.7772	36.8299	16.3871	7.43693	0
	194.5	22.6012	9.81113	3.48376	1.04785	0			194.5	64.6089	24.8888	8.68324	3.18321	0			194.5	61.1116	36.9065	16.5856	7.56427	0
	195.5	22.2739	9.59198	3.38728	0.971286	0			195.5	64.0202	24.6502	8.50512	3.17072	0			195.5	60.7975	36.708	16.5383	7.62833	0
	196.5	22.0141	9.45174	3.7904	0.993167	0			196.5	63.8093	24.9123	8.30942	2.94728	0			196.5	60.8694	36.8561	16.4367	7.90919	0
	197.5	22.1504	9.73143	3.76657	1.30371	0			197.5	63.8601	24.7045	8.45668	2.92072	0			197.5	60.4908	36.8213	16.6492	7.73341	0
	198.5	21.6844	9.61502	3.50797	1.04434	0			198.5	63.6757	24.7084	8.44653	2.94026	0			198.5	60.0326	36.6088	16.2317	7.36505	0
	199.5	21.6196	9.61112	3.47595	1.3002	0			199.5	63.5222	24.5381	8.44926	2.98907	0			199.5	59.9784	36.3959	16.309	7.61857	0
	200.5	21.5145	9.73027	3.67634	1.20294	0			200.5	63.3401	24.5095	8.32152	2.94025	0			200.5	59.6295	36.3463	16.1414	7.2799	0
	201.5	21.5047	9.81386	3.74079	1.37364	0			201.5	63.4757	24.8767	8.32387	3.33204	0			201.5	59.3506	35.9291	16.1856	7.44005	0
	202.5	21.3028	9.51894	3.70446	1.34824	0			202.5	63.0479	24.5541	8.37347	3.08164	0			202.5	59.3213	35.9744	15.9813	7.31036	0
	203.5	20.5391	9.29823	3.6068	1.13027	0			203.5	63.3511	24.8955	8.37387	3.13283	0			203.5	59.3631	36.1307	16.216	7.47638	0
	204.5	20.4532	9.22557	3.40993	1.28691	0			204.5	63.4593	24.6881	8.49457	3.39495	0			204.5	58.6596	35.8506	15.8805	6.94161	0
	205.5	20.0438	8.99588	3.31383	1.13535	0			205.5	63.1323	24.647	8.28091	3.21486	0			205.5	58.8002	35.9608	16.1309	7.54396	0
	206.5	20.1313	9.03261	3.57438	1.40137	0			206.5	62.8155	24.1892	8.06098	3.04689	0			206.5	58.8608	36.1807	16.1633	7.56739	0
	207.5	19.8836	8.85565	3.60837	1.14824	0			207.5	62.9261	24.3744	8.18519	3.1215	0			207.5	58.5135	35.8322	16.0344	7.33146	0
	208.5	19.6067	8.67049	3.45445	1.27324	0			208.5	63.1597	24.7252	8.22504	3.03049	0			208.5	58.2014	35.7666	15.9512	7.57599	0
	209.5	19.4196	8.64745	3.33728	1.26583	0			209.5	62.905	24.4615	8.33793	2.98986	0			209.5	57.9159	35.5557	15.9918	7.39904	0
	210.5	19.1286	8.52518	3.36892	1.05098	0			210.5	62.7682	24.3103	8.12269	3.15391	0			210.5	57.86	35.3287	15.7989	6.8717	0
	211.5	19.2555	8.62597	3.35525	1.33575	0			211.5	62.7093	24.5361	8.17817	3.07814	0			211.5	57.844	35.2408	15.7137	7.0381	0
	212.5	18.8551	8.32831	3.25173	1.03105	0			212.5	62.6768	24.5017	8.24535	3.109	0			212.5	57.6076	35.3295	15.8496	6.93849	0
	213.5	18.6223	8.27323	3.36852	1.11856	0			213.5	62.6667	24.6017	8.27817	3.1922	0			213.5	57.6545	35.2307	15.8063	7.04278	0
	214.5	18.0227	8.05408	3.16969	1.01893	0			214.5	62.4804	24.1592	8.1434	3.04338	0			214.5	57.2526	35.0807	15.7535	7.04044	0
	215.5	18.1559	8.33456	3.26306	1.12012	0			215.5	62.4878	24.5658	7.95942	2.95001	0			215.5	57.1713	35.0545	15.5633	7.01662	0
	216.5	18.1829	8.28651	3.04783	1.08184	0			216.5	62.3565	24.265	8.44184	2.8797	0			216.5	56.8791	34.9908	15.7352	6.77911	0
	217.5	17.7676	8.13573	3.15915	0.743945	0			217.5	62.0362	24.1728	8.24496	2.81134	0			217.5	56.9014	34.9072	15.641	6.81583	0
	218.5	17.8188	8.17831	3.15095	1.18106	0			218.5	61.9847	24.0654	8.22973	2.71134	0			218.5	56.6412	34.6889	15.2403	6.81036	0
	219.5	17.6868	7.82831	2.88884	1.04903	0			219.5	62.0925	24.2197	8.31098	2.95393	0			219.5	56.7533	34.7479	15.4219	7.09747	0
	220.5	17.445	8.02636	3.15407	1.04629	0			220.5	61.737	23.9709	8.11058	2.75509	0			220.5	56.5409	34.7666	15.6086	7.07442	0
	221.5	16.9141	7.53925	3.0365	0.801761	0			221.5	61.8151	24.151	8.27387	2.93087	0			221.5	56.5416	34.542	15.4332	7.11505	0
	222.5	16.9493	7.75018	3.01735	0.710346	0			222.5	61.871	24.3345	8.31528	2.9797	0			222.5	56.1045	34.3674	15.4848	6.99669	0
	223.5	17.1852	7.65995	3.17985	1.11152	0			223.5	61.8007	24.2912	8.45551	2.94963	0			223.5	56.2741	34.4201	15.4371	7.24122	0
	224.5	16.7262	7.65682	3.1283	0.970905	0			224.5	61.6932	24.3326	8.39496	3.17657	0			224.5	55.9041	34.353	15.609	7.14669	0
	225.5	16.5973	7.56894	3.0408	1.0084	0			225.5	61.8538	24.3021	8.30864	2.95666	0			225.5	55.5182	34.2119	15.3766	6.73146	0
	226.5	16.3817	7.31893	2.69235	0.887691	0			226.5	61.8409	24.206	8.3809	2.97033	0			226.5	55.4217	34.2209	15.4157	6.79044	0
	227.5	16.2282	7.45331	2.74665	0.838092	0			227.5	61.58	24.3345	8.39223	3.01954	0			227.5	55.3811	34.31	15.434	6.95255	0
	228.5	16.2633	7.48143	3.01502	1.28418	0			228.5	61.0979	24.0224	8.15746	2.74923	0			228.5	55.3084	34.3518	15.5047	7.05958	0
	229.5	16.0094	7.28494	2.89821	1.06269	0			229.5	61.1319	24.0951	8.04964	2.82931	0			229.5	55.3522	34.2018	15.1789	6.98224	0
	230.5	15.8153	6.96581	2.59509	0.938083	0			230.5	60.9862	23.9314	8.07934	2.79064	0			230.5	55.1198	33.9307	15.2602	7.30919	0
	231.5	15.9106	7.01503	2.78533	1.05723	0			231.5	60.8132	23.8482	8.10903	2.85471	0			231.5	55.0717	34.2885	15.0516	7.06232	0
	232.5	15.6766	7.24433	2.59548	0.922862	0			232.5	60.9811	24.1884	8.15746	2.82071	0			232.5	54.9448	33.9256	15.1242	7.12013	0
	233.5	15.5551	7.26073	2.4611	1.1002	0			233.5	61.0155	24.224	8.08402	2.95822	0			233.5	54.8385	34.2057	15.1235	7.20489	0
	234.5	15.1872	7.10799	2.54548	0.790431	0			234.5	60.8358	23.9791	7.91527	2.78868	0			234.5	54.7483	33.992	15.1723	7.34708	0
	235.5	15.2918	7.17558	2.81579	1.04277	0			235.5	60.8811	23.9111	8.08247	2.89533	0			235.5	54.5256	33.7502	14.9543	6.9963	0
	236.5	15.154	7.07128	2.62399	0.774417	0			236.5	60.6561	23.8787	8.08442	3.09337	0			236.5	54.2537	33.5408	14.8996	6.95528	0
	237.5	14.8649	7.00175	2.50212	0.791606	0			237.5	60.6171	24.2056	8.23598	3.10549	0			237.5	53.9463	33.5764	14.9332	6.99435	0
	238.5	14.5731	6.72831	2.28649	0.733791	0			238.5	60.2933	23.9029	8.12035	2.88947	0			238.5	54.0252	33.3026	15.0149	6.76192	0
	239.5	14.1969	6.44393	2.35563	0.370113	0			239.5	60.1503	23.9884	7.92777	2.6586	0			239.5	53.8405	33.5455	14.8871	6.7713	0
	240.5	14.5735	6.60604	2.35954	0.868945	0			240.5	60.0175	23.6271	7.85081	2.60236	0			240.5	53.8721	33.5127	14.7559	6.86505	0
	241.5	14.2579	6.50799	2.26657	0.398624	0			241.5	60.0003	23.7228	7.95043	2.8004	0			241.5	53.6381	33.3651	14.7512	6.69083	0
	242.5	14.4012	6.65604	2.46971	0.865039	0			242.5	59.7382	23.7564	7.91176	2.69416	0			242.5	53.9303	33.4569	14.936	7.22443	0
	243.5	14.0055	6.35487	2.4654	0.753314	0			243.5	59.9214	23.6716	8.11371	2.98048	0			243.5	53.7147	33.3826	14.8797	6.9213	0
	244.5	13.9887	6.36542	2.35291	0.836131	0			244.5	59.8503	23.7619	7.74379	2.86212	0			244.5	53.6178	33.1865	14.8246	6.80177	0
	245.5	14.1317	6.28651	2.22751	1.12559	0			245.5	59.7022	23.3931	7.9641	2.9004	0			245.5	53.4244	33.2342	14.8688	6.75841	0
	246.5	14.0082	6.22089	2.47595	0.831836	0			246.5	59.7687	23.8131	7.86568	3.14104	0			246.5	53.1776	33.1725	14.6653	6.73732	0
	247.5	14.0426	6.22128	2.18767	0.983791	0			247.5	59.8776	23.7048	7.89222	3.12461	0			247.5	52.8248	33.0162	14.8403	6.64513	0
	248.5	13.5946	6.01425	2.08573	0.650592	0			248.5	59.9347	23.715	8.07309	3.14923	0			248.5	53.0057	33.2229	14.9809	6.78614	0
	249.5	13.7426	6.2541	2.14353	0.868167	0			249.5	59.8366	23.647	7.98324	3.04532	0			249.5	53.0784	32.9158	15.0227	6.98888	0
	250.5	13.77	6.15096	2.10172	0.675197	0			250.5	59.8589	23.6197	8.13715	2.94415	0			250.5	53.0721	33.0471	15.1039	6.942	0
	251.5	13.2036	6.12089	1.87048	0.382617	0			251.5	59.7347	23.6525	8.18011	2.98673	0			251.5	52.6869	32.5248	14.7137	6.72872	0
	252.5	13.1137	5.84862	1.75993	0.334956	0			252.5	59.7983	23.6353	8.43677	3.11798	0			252.5	52.7104	32.8459	14.5195	6.89864	0
	253.5	12.9918	5.73416	2.09782	0.281825	0			253.5	59.7933	23.6939	8.29223	3.23478	0			253.5	52.6565	32.6869	14.9289	6.7838	0
	254.5	13.2086	6.06229	2.04314	0.665828	0			254.5	59.8276	23.874	8.41215	3.15705	0			254.5	52.7862	33.0045	14.9223	6.96466	0
	255.5	12.9528	5.80253	1.90173	0.600589	0			255.5	59.7737	23.767	8.31956	3.30509	0			255.5	52.4756	32.8158	14.8176	7.06075	0
	256.5	12.9754	6.01034	2.03806	0.688861	0			256.5	59.678	23.6845	8.21683	3.23439	0			256.5	52.1315	32.7307	14.525	6.82365	0
	257.5	12.9204	5.72441	1.92595	0.644733	0			257.5	59.7511	23.4592	8.18832	3.17501	0			257.5	52.1401	32.5705	14.6766	6.89864	0
	258.5	12.6614	5.77167	2.05798	0.506053	0			258.5	59.7159	23.7455	8.32934	3.24768	0			258.5	51.8768	32.5487	14.7473	6.97755	0
	259.5	12.6278	5.65956	1.74314	0.527927	0			259.5	59.2573	23.433	8.08675	2.88438	0			259.5	51.8002	32.4889	14.7387	6.94318	0
	260.5	12.604	5.74354	2.27048	0.706447	0			260.5	58.8526	23.0045	7.84496	2.69064	0			260.5	51.5858	32.3596	14.4653	6.55607	0
	261.5	12.4692	5.94042	2.07986	0.776759	0			261.5	58.9147	23.4845	8.03364	2.98088	0			261.5	51.2635	32.0451	14.4836	6.56036	0
	262.5	12.0926	5.25292	1.63415	0.513088	0			262.5	59.0284	23.34	8.018	2.93673	0			262.5	50.976	32.1842	14.393	6.51662	0
	263.5	11.9872	5.26816	1.68532	0.269725	0			263.5	58.796	23.3513	7.98949	2.74768	0			263.5	51.1248	32.142	14.5055	6.73771	0
	264.5	11.9004	5.25214	1.90914	0.566211	0			264.5	58.621	22.8369	7.50277	2.6297	0			264.5	50.8971	32.1358	14.5403	6.64005	0
	265.5	11.7524	5.55643	1.92087	0.481441	0			265.5	58.3144	22.8533	7.57309	2.60392	0			265.5	50.953	32.235	14.4774	6.58927	0
	266.5	11.8278	5.32518	1.96266	0.663478	0			266.5	58.5249	23.1467	7.72582	2.76681	0			266.5	50.6643	31.9381	14.2953	6.43809	0
	267.5	11.7352	5.62011	2.31033	0.770511	0			267.5	58.1464	22.8271	7.81293	2.75002	0			267.5	50.7112	31.9502	14.2746	6.58498	0
	268.5	11.6977	5.59277	2.28689	0.517391	0			268.5	58.3581	23.1963	7.8723	2.84806	0			268.5	50.517	31.8112	13.9625	6.267	0
	269.5	11.7657	5.14511	1.96073	0.425983	0			269.5	58.5292	22.7205	7.73051	2.87736	0			269.5	50.453	31.878	14.2582	6.42013	0
	270.5	11.5719	5.28104	2.06619	0.325588	0			270.5	58.3745	22.9654	7.73481	3.02267	0			270.5	50.0588	31.5955	14.1012	6.27169	0
	271.5	11.6465	5.42831	2.12869	0.523639	0			271.5	58.3276	23.0556	7.8477	2.94728	0			271.5	50.1897	31.5576	14.0957	6.61935	0
	272.5	11.4786	5.51621	2.05525	0.482623	0			272.5	58.2108	22.9209	7.8473	3.19298	0			272.5	49.8627	31.4573	14.0711	6.18732	0
	273.5	11.4508	5.19081	1.94939	0.67715	0			273.5	58.2784	23.1947	7.82231	2.89533	0			273.5	49.9311	31.46	13.8824	6.41115	0
	274.5	11.1364	5.28104	1.98493	0.47832	0			274.5	58.0265	22.9373	7.91176	2.92931	0			274.5	49.7143	31.3287	13.9305	6.11739	0
	275.5	11.1977	5.56308	2.42439	0.736919	0			275.5	57.9679	23.2791	8.04184	3.00704	0			275.5	49.4573	31.3698	13.7781	6.19787	0
	276.5	11.2364	5.18065	2.04704	0.76855	0			276.5	58.0437	23.1822	8.00786	2.99572	0			276.5	49.3748	31.2244	13.9242	6.34513	0
	277.5	10.9653	5.28416	2.04313	0.688091	0			277.5	58.1538	23.2924	8.06019	2.92345	0			277.5	49.2381	31.2576	13.8125	6.52676	0
	278.5	10.8735	4.97831	2.08181	0.551761	0			278.5	58.0128	23.3951	7.96763	3.11252	0			278.5	48.8592	31.0119	13.5903	6.2377	0
	279.5	10.7614	5.05722	1.8947	0.484958	0			279.5	58.0585	23.0424	7.89066	2.94454	0			279.5	48.9233	31.1592	13.5606	6.41154	0
	280.5	10.7379	5.15097	1.89196	0.529498	0			280.5	57.8374	23.2885	7.88598	2.80236	0			280.5	48.5307	30.6529	13.559	6.22638	0
	281.5	10.6711	4.90604	1.81814	0.542774	0			281.5	57.6229	22.8814	7.66606	2.69298	0			281.5	48.3854	30.974	13.6047	6.08926	0
	282.5	10.6895	5.07674	2.0482	0.58652	0			282.5	57.403	22.9713	7.31684	2.7547	0			282.5	48.7127	30.926	13.7848	6.11075	0
	283.5	10.7172	4.93533	1.75915	0.647456	0			283.5	57.3944	22.9236	7.30707	2.85314	0			283.5	48.5619	30.9608	13.6387	6.06583	0
	284.5	10.3125	4.77909	1.60446	0.32207	0			284.5	57.6495	23.1185	7.70239	2.7758	0			284.5	48.4881	30.6252	13.8043	6.09747	0
	285.5	10.145	4.67246	1.50603	0.347858	0			285.5	57.5276	23.1806	7.83012	2.84728	0			285.5	48.2967	30.6545	13.4988	6.02755	0
	286.5	10.136	4.66777	1.54588	0.265834	0			286.5	57.5015	22.7478	7.66098	2.88283	0			286.5	48.3545	30.7178	13.7742	6.24161	0
	287.5	10.1184	4.80721	1.57907	0.163471	0			287.5	57.5151	22.9033	7.46058	2.89767	0			287.5	48.1494	30.8381	13.7942	5.93575	0
	288.5	10.1985	4.74432	1.6697	0.222064	0			288.5	57.7776	22.9603	7.83716	3.17854	0			288.5	48.3901	30.5834	13.8742	6.06466	0
	289.5	9.9977	4.78143	1.77829	0.122066	0			289.5	57.462	22.9115	7.70473	2.83127	0			289.5	48.0592	30.4174	13.5555	6.07169	0
	290.5	9.9977	4.69549	1.45993	0.293948	0			290.5	57.4772	23.1224	7.74731	2.88908	0			290.5	47.8744	30.5627	13.6278	6.13537	0
	291.5	9.86021	4.49081	1.43728	0.324031	0			291.5	57.4597	23.1509	7.86214	2.78282	0			291.5	47.5143	30.2502	13.5489	5.86037	0
	292.5	9.80982	4.533	1.50056	0.398639	0			292.5	57.378	23.3619	7.94652	2.95314	0			292.5	47.5319	30.1674	13.5285	6.07403	0
	293.5	9.88091	4.63456	1.51267	0.413089	0			293.5	57.1561	23.1252	7.62426	2.96603	0			293.5	47.2541	30.2967	13.6145	5.82638	0
	294.5	9.58129	4.63963	1.5697	0.285732	0			294.5	57.3093	23.4623	7.87738	3.15704	0			294.5	47.2561	30.1752	13.5516	5.83028	0
	295.5	9.65669	4.1662	1.0529	0.202937	0			295.5	57.3682	23.2615	7.86566	2.94689	0			295.5	47.1932	30.0959	13.5672	5.74943	0
	296.5	9.32465	4.23611	1.20641	0.0177644	0			296.5	57.1358	22.8435	7.64731	2.90042	0			296.5	47.4092	30.3233	13.6524	6.1131	0
	297.5	9.46645	4.37909	1.46462	0.378711	0			297.5	57.3425	22.9384	7.74653	2.8797	0			297.5	47.0834	30.1682	13.7114	5.93185	0
	298.5	9.42661	4.35018	1.62048	0.434177	0			298.5	57.1854	22.8689	7.57544	2.87658	0			298.5	47.1994	30.0701	13.7114	6.32208	0
	299.5	9.31841	4.25526	1.42556	0.355281	0			299.5	56.9905	22.9693	7.74106	2.76173	0			299.5	47.092	29.8444	13.6719	6.16544	0
	300.5	9.50083	4.08652	1.47986	0.478717	0			300.5	57.203	23.0916	7.80668	3.01798	0			300.5	46.983	30.0365	13.7051	6.26388	0
	301.5	9.37856	4.45917	1.53376	0.6002	0			301.5	57.0526	22.7123	7.72856	2.77971	0			301.5	46.783	29.8584	13.8047	6.11036	0
	302.5	9.26958	4.14901	1.29274	0.355281	0			302.5	56.9382	23.0138	7.98637	2.77149	0			302.5	46.7295	29.7655	13.5336	5.95138	0
	303.5	9.18091	4.20917	1.53572	0.367389	0			303.5	56.4401	22.5041	7.62347	2.48751	0			303.5	46.294	29.2291	13.0567	5.61232	0
	304.5	9.08286	4.43104	1.59274	0.364253	0			304.5	56.3823	22.8721	7.6977	2.33361	0			304.5	46.1799	29.3998	13.4758	5.84708	0
	305.5	9.07661	4.19433	1.45017	0.0365251	0			305.5	56.5128	22.7177	7.92816	2.64884	0			305.5	46.0768	29.0776	13.3207	5.87521	0
	306.5	9.07817	4.27596	1.80016	0.262302	0			306.5	56.5694	22.8451	7.82153	2.47306	0			306.5	45.9323	29.3373	13.4071	5.7795	0
	307.5	8.93169	3.9494	1.6283	0.120906	0			307.5	56.4425	22.7009	7.79105	2.24221	0			307.5	45.8405	28.9971	13.3137	5.62599	0
	308.5	9.09965	4.3744	1.77985	0.371288	0			308.5	56.289	22.5185	7.59261	2.39181	0			308.5	46.0076	29.4588	13.4629	5.88809	0
	309.5	8.927	4.05917	1.59586	0.0724519	0			309.5	56.5136	23.1861	7.85941	2.6965	0			309.5	45.6655	29.0838	13.2094	5.57716	0
	310.5	8.81606	3.99001	1.54391	0.173236	0			310.5	56.2472	22.6439	7.69692	2.50118	0			310.5	45.8912	29.3643	13.3871	6.00098	0
	311.5	8.69498	4.08808	1.52049	0.234973	0			311.5	56.1835	22.6525	7.54301	2.49494	0			311.5	45.6412	28.9822	13.2496	5.83731	0
	312.5	8.55278	3.87948	1.25056	0.202533	0			312.5	56.1034	22.6099	7.82347	2.61134	0			312.5	45.4826	29.3155	13.5074	5.8049	0
	313.5	8.74223	4.3369	1.49548	0.528713	0			313.5	56.1968	22.6666	7.7141	2.66525	0			313.5	45.5354	29.319	13.3895	5.61583	0
	314.5	8.61566	4.17674	1.56265	0.415813	0			314.5	55.8753	22.6447	7.70082	2.62228	0			314.5	45.485	29.3791	13.3617	5.89044	0
	315.5	8.50825	4.28925	1.45485	0.507617	0			315.5	55.7718	22.4845	7.50667	2.55821	0			315.5	45.0276	28.9037	12.902	5.40294	0
	316.5	8.39575	4.00369	1.26227	0.655269	0			316.5	55.8327	22.8162	7.53012	2.59025	0			316.5	45.083	29.1127	13.159	5.35021	0
	317.5	8.62309	4.03222	1.38806	0.754497	0			317.5	55.5573	22.1963	7.76332	2.4672	0			317.5	45.1006	28.7928	13.041	5.80372	0
	318.5	8.2438	4.0498	1.48963	0.680278	0			318.5	55.3933	22.2013	7.53949	2.52461	0			318.5	44.9826	28.8319	13.0258	5.50411	0
	319.5	8.31098	3.93847	1.35798	0.805278	0			319.5	55.287	22.249	7.41879	2.19103	0			319.5	44.7604	28.5123	12.8121	5.41778	0
	320.5	7.92036	3.74667	1.21578	0.390041	0			320.5	55.4569	22.2642	7.23949	2.26994	0			320.5	45.2354	29.2299	13.2914	5.84825	0
	321.5	7.96255	3.55487	1.15563	0.17403	0			321.5	55.144	22.3107	7.27387	2.34572	0			321.5	45.1323	29.1549	13.3449	5.99513	0
	322.5	8.01645	3.58456	1.1111	0.148235	0			322.5	55.189	22.0615	7.3184	2.28791	0			322.5	44.9975	29.1053	13.536	5.87716	0
	323.5	7.85982	3.46386	1.16033	0.299419	0			323.5	55.1085	22.1912	7.38168	2.43595	0			323.5	45.0584	29.2865	13.411	6.04864	0
	324.5	8.07817	3.44823	1.09743	0.297466	0			324.5	55.3233	22.2064	7.61137	2.76213	0			324.5	44.5561	28.6135	13.1344	5.67599	0
	325.5	7.88677	3.73651	1.19469	0.272846	0			325.5	55.2534	22.222	7.48168	2.7129	0			325.5	44.2787	28.8561	13.134	5.66271	0
	326.5	7.82584	3.53183	1.09861	0.438091	0			326.5	55.2194	22.3709	7.4266	2.54962	0			326.5	44.2451	28.6252	13.2239	5.67716	0
	327.5	7.94067	3.65604	1.34782	0.338085	0			327.5	55.303	22.2853	7.57348	2.66954	0			327.5	44.0143	28.4526	12.8703	5.76544	0
	328.5	7.72154	3.59706	1.36267	0.536136	0			328.5	55.1542	22.447	7.60277	2.6879	0			328.5	44.1217	28.2893	13.2582	5.51622	0
	329.5	7.85278	3.72831	1.32243	0.297847	0			329.5	55.1413	22.1607	7.63286	2.86252	0			329.5	43.8866	28.6209	12.9016	5.61349	0
	330.5	7.65669	3.82713	1.37946	0.349025	0			330.5	54.9983	22.133	7.49379	2.82657	0			330.5	43.9682	28.5127	13.0156	5.33341	0
	331.5	7.5645	3.70605	1.26267	0.373248	0			331.5	55.0147	22.2381	7.62035	2.64376	0			331.5	43.7416	28.733	13.2301	5.40528	0
	332.5	7.66802	3.84237	1.47673	0.354495	0			332.5	54.5983	21.6709	7.26098	2.5172	0			332.5	43.608	28.3557	12.9672	5.47911	0
	333.5	7.44965	3.66151	1.28181	0.354488	0			333.5	54.5624	21.9017	7.38676	2.71915	0			333.5	43.3909	28.2963	12.8254	5.44708	0
	334.5	7.81059	3.59745	1.41423	0.497066	0			334.5	54.5991	21.8498	7.21996	2.65275	0			334.5	43.3823	28.2326	12.9426	5.4088	0
	335.5	7.43559	3.25056	1.0697	0.335735	0			335.5	54.7206	21.9482	7.22622	2.52619	0			335.5	43.4323	28.4565	13.1012	5.53614	0
	336.5	7.58403	3.51308	1.16579	0.358394	0			336.5	54.4331	22.0084	7.15746	2.68908	0			336.5	43.3686	28.158	12.9543	5.46505	0
	337.5	7.62661	3.65605	1.39939	0.365428	0			337.5	54.4808	21.8568	7.22347	2.98829	0			337.5	43.3471	28.0846	13.0465	5.48653	0
	338.5	7.55942	3.40682	1.44118	0.531436	0			338.5	54.6511	22.0451	7.19652	2.58869	0			338.5	43.2284	28.0729	12.9719	5.34201	0
	339.5	7.57036	3.57127	1.72672	0.497073	0			339.5	54.5296	21.722	7.16254	2.61017	0			339.5	43.3963	28.2365	13.0746	5.65919	0
	340.5	7.48052	3.48768	1.40329	0.630664	0			340.5	54.471	21.99	7.07152	2.72111	0			340.5	42.9846	27.926	12.886	5.34903	0
	341.5	7.48286	3.33651	1.33727	0.400195	0			341.5	54.446	21.9994	7.19809	2.80666	0			341.5	42.8627	27.8092	12.7914	5.42169	0
	342.5	7.20084	3.22675	1.1279	0.175197	0			342.5	54.3917	21.8787	7.16801	2.84494	0			342.5	42.885	27.8334	12.7879	5.69435	0
	343.5	7.36137	3.22011	1.40095	0.361919	0			343.5	54.4878	21.901	7.11449	2.77658	0			343.5	42.7623	27.6565	12.7332	5.46857	0
	344.5	7.51959	3.50644	1.43376	0.527156	0			344.5	54.0714	21.6365	7.10199	2.87267	0			344.5	42.5307	27.744	12.7125	5.57989	0
	345.5	7.47192	3.22401	1.11929	0.445117	0			345.5	54.1073	22.0205	7.20863	2.84376	0			345.5	42.9123	27.928	12.9254	5.8463	0
	346.5	7.3852	3.35135	1.25173	0.343555	0			346.5	54.0265	21.6142	7.10786	2.75626	0			346.5	42.5229	27.5455	12.5137	5.63106	0
	347.5	7.08677	3.28261	1.04314	0.229884	0			347.5	54.0495	21.5779	7.03285	2.46017	0			347.5	42.4979	27.6385	12.5957	5.2213	0
	348.5	7.35317	3.34511	1.20642	0.319728	0			348.5	54.0694	21.5385	7.00668	2.6633	0			348.5	42.4846	27.5377	12.4782	5.5713	0
	349.5	7.20551	3.40018	1.18181	0.333011	0			349.5	54.0538	21.7998	7.2977	2.82189	0			349.5	42.2116	27.2526	12.425	5.34591	0
	350.5	7.23481	3.09316	1.33025	0.287692	0			350.5	53.6046	21.5509	7.3684	2.60821	0			350.5	41.9842	27.5897	12.5449	5.38966	0
	351.5	7.09927	3.27597	1.29939	0.227931	0			351.5	53.6179	21.5123	7.07856	2.86173	0			351.5	42.0283	27.5104	12.6731	5.39005	0
	352.5	6.96254	3.16229	0.986101	0.204494	0			352.5	53.6808	21.9927	7.11644	2.7465	0			352.5	42.0264	27.401	12.3719	5.41896	0
	353.5	7.03833	3.14198	1.07087	0.19746	0			353.5	53.6913	22.0556	7.3391	2.72501	0			353.5	42.0967	27.3908	12.7488	5.54239	0
	354.5	6.79459	3.14199	1.14158	0.354892	0			354.5	53.5675	21.8924	7.29652	2.84337	0			354.5	42.1596	27.6518	12.7942	5.69668	0
	355.5	6.92191	2.91267	0.655626	0.193942	0			355.5	53.5249	21.8443	7.09614	2.65158	0			355.5	42.0576	27.026	12.5672	5.37559	0
	356.5	6.71607	2.93261	0.84704	-0.0521438	0			356.5	53.6007	21.8967	7.31997	3.12931	0			356.5	41.6041	27.1947	12.4051	5.37677	0
	357.5	6.38716	2.77558	0.856813	-0.0748031	0			357.5	53.3397	22.0951	7.33247	2.76642	0			357.5	41.9393	27.0565	12.4836	5.44278	0
	358.5	6.52661	3.07167	1.09079	0.0759767	0			358.5	53.2382	21.5287	7.05746	2.61838	0			358.5	41.4553	26.8287	12.0809	5.41154	0
	359.5	6.51801	2.83182	0.933755	0.0126985	0			359.5	53.2651	21.6799	7.18325	2.58908	0			359.5	41.6002	26.8514	12.2856	5.37794	0
	360.5	6.90473	3.17401	1.32595	0.314258	0			360.5	53.0593	21.5935	7.10121	2.36524	0			360.5	41.619	26.9959	12.4504	5.66505	0
	361.5	6.80904	3.19901	1.51384	0.304111	0			361.5	52.9788	21.5701	7.21879	2.71446	0			361.5	41.6776	26.8186	12.3617	5.53497	0
	362.5	6.37466	2.72518	0.647035	-0.236912	0			362.5	53.1136	21.7818	7.1227	2.72737	0			362.5	41.5631	26.9916	12.3407	5.4463	0
	363.5	6.75082	3.16151	1.07946	0.045894	0			363.5	53.0194	21.7916	7.13285	2.78634	0			363.5	41.4713	26.8369	12.3664	5.60685	0
	364.5	6.51957	2.73885	0.780237	-0.1041	0			364.5	53.0839	21.8365	7.16254	2.85392	0			364.5	41.4014	27.124	12.491	5.83575	0
	365.5	6.72036	3.01541	1.00954	0.156055	0			365.5	52.8745	21.6111	7.09301	2.71916	0			365.5	41.1428	26.7545	12.2153	5.39709	0
	366.5	6.81567	3.16464	1.2283	0.273639	0			366.5	52.7538	21.4064	6.79692	2.78635	0			366.5	41.3127	26.983	12.6211	5.76349	0
	367.5	6.38677	2.95604	1.05954	0.248637	0			367.5	52.9534	21.7763	7.13208	2.71994	0			367.5	40.919	26.4768	12.3574	5.64357	0
	368.5	6.06216	2.86424	1.26736	0.0689424	0			368.5	52.9171	21.2588	7.02621	2.69298	0			368.5	40.8811	26.5112	12.1543	5.30997	0
	369.5	5.94457	2.83025	0.862268	-0.0502059	0			369.5	52.9304	21.351	7.03989	2.80471	0			369.5	40.9162	26.5912	12.4242	5.42325	0
	370.5	6.33246	3.10564	1.05993	-0.172467	0			370.5	52.5616	21.2689	6.87191	2.72931	0			370.5	40.9256	26.7373	12.4856	5.60528	0
	371.5	5.74692	2.92049	0.761888	-0.200192	0			371.5	52.5897	21.458	6.86879	2.68321	0			371.5	40.467	26.3537	12.2473	5.29747	0
	372.5	6.08168	2.94315	1.05016	0.104488	0			372.5	52.5147	21.5228	6.83403	2.5258	0			372.5	40.433	26.185	12.2692	5.36818	0
	373.5	6.09496	2.94939	1.05876	0.0994065	0			373.5	52.3397	21.231	6.80277	2.58244	0			373.5	40.3139	26.2729	12.2668	5.46505	0
	374.5	5.93286	2.80566	0.789621	-0.0556685	0			374.5	52.3511	21.7006	6.86762	2.74142	0			374.5	40.3791	26.1584	12.2809	5.40723	0
	375.5	6.1481	3.00331	1.24665	-0.00800009	0			375.5	52.1237	20.965	6.72465	2.49728	0			375.5	40.3096	26.3076	12.3473	5.58341	0
	376.5	5.89262	2.69003	0.791963	0.0255845	0			376.5	52.2233	21.4396	6.82934	2.53048	0			376.5	40.4381	26.1768	12.3801	5.52989	0
	377.5	6.20786	2.94159	1.1111	0.250591	0			377.5	52.0288	21.5115	7.01215	2.66642	0			377.5	40.1815	25.9815	11.9742	5.4881	0
	378.5	6.08012	2.91698	1.09665	0.10918	0			378.5	52.187	21.5029	6.82934	2.48166	0			378.5	40.1026	26.0545	12.2617	5.27325	0
	379.5	6.24536	2.76855	1.11658	0.209964	0			379.5	52.2679	21.5443	7.0516	2.59533	0			379.5	39.9393	25.9987	12.1199	5.62013	0
	380.5	6.04848	2.95526	1.1279	0.210346	0			380.5	51.9768	21.2189	6.86528	2.70783	0			380.5	39.978	25.7045	12.1477	5.68848	0
	381.5	6.01293	2.74003	0.946649	0.0892594	0			381.5	51.9569	21.4619	6.76371	2.48868	0			381.5	39.8627	26.092	12.234	5.64084	0
	382.5	6.10708	2.76269	1.06111	0.136531	0			382.5	51.9284	21.1908	6.79105	2.42384	0			382.5	39.7729	25.608	12.2297	5.51231	0
	383.5	5.43403	2.63456	0.590013	0.135349	0			383.5	51.9546	21.347	7.06098	2.62541	0			383.5	39.7842	25.7283	12.0446	5.41544	0
	384.5	5.96411	2.63925	0.927904	0.229495	0			384.5	51.6519	21.3572	6.72777	2.26096	0			384.5	40.1026	25.8834	12.3238	5.58458	0
	385.5	5.82778	2.74979	1.01697	0.428714	0			385.5	51.7194	21.1474	6.69184	2.44924	0			385.5	39.7448	25.8385	12.2207	5.7881	0
	386.5	5.75474	2.44472	0.956026	0.366603	0			386.5	51.7022	21.3189	6.72347	2.48556	0			386.5	39.7045	25.8393	12.4516	5.60021	0
	387.5	5.8645	2.85526	1.25719	0.456043	0			387.5	51.4214	21.0052	6.95589	2.49376	0			387.5	39.4022	25.7721	11.9727	5.58185	0
	388.5	5.62895	2.81113	0.95759	0.336139	0			388.5	51.714	21.2693	6.94926	2.62658	0			388.5	39.6256	25.7233	12.2844	5.59473	0
	389.5	5.92426	2.91386	1.14704	0.356059	0			389.5	51.4733	20.9322	6.6852	2.22931	0			389.5	39.5959	25.8256	12.2613	5.59669	0
	390.5	5.59692	2.73847	0.946649	0.445117	0			390.5	51.4249	20.7763	6.64262	2.52892	0			390.5	39.3651	25.6783	12.2176	5.40841	0
	391.5	5.60864	2.60409	0.789621	0.066211	0			391.5	51.4011	20.9615	6.52543	2.40431	0			391.5	39.3889	25.8467	12.2317	5.43887	0
	392.5	5.59692	2.77753	1.05837	0.223628	0			392.5	51.5034	20.9072	6.63754	2.50588	0			392.5	39.4139	25.7885	12.2094	5.54903	0
	393.5	5.23052	2.14745	0.76423	0.0732377	0			393.5	51.43	21.0943	6.69106	2.42501	0			393.5	39.3819	25.6061	12.3352	5.70724	0
	394.5	5.36997	2.62479	0.879076	0.0556672	0			394.5	51.3569	20.89	6.93715	2.41603	0			394.5	39.1491	25.419	11.9539	5.46857	0
	395.5	5.3145	2.53182	0.588838	0.161914	0			395.5	51.4062	20.8412	6.77661	2.56174	0			395.5	39.3807	25.5494	12.1266	5.7213	0
	396.5	5.41645	2.59628	0.827508	0.0435517	0			396.5	51.5936	21.2517	7.1059	2.47228	0			396.5	38.8088	25.1116	11.8297	5.18302	0
	397.5	5.06567	2.51308	0.762285	-0.120503	0			397.5	51.169	20.7017	6.68285	2.28127	0			397.5	38.7201	25.385	11.909	5.3256	0
	398.5	5.20162	2.57324	0.914621	0.244342	0			398.5	51.3081	20.742	6.64886	2.26329	0			398.5	38.7955	25.5705	11.8531	5.58458	0
	399.5	5.38442	2.73925	1.0361	0.372066	0			399.5	51.1522	20.7177	6.7223	2.42111	0			399.5	38.7451	25.5256	12.0313	5.61153	0
	400.5	5.15278	2.61697	0.924379	0.313083	0			400.5	51.3593	20.6838	6.9016	2.44728	0			400.5	38.7319	25.724	12.2145	5.6545	0
	401.5	5.29692	2.73456	1.08259	0.328327	0			401.5	51.3319	20.7142	7.04613	2.1797	0			401.5	38.7487	25.5955	11.8848	5.49356	0
	402.5	5.18286	2.43808	0.864229	0.498248	0			402.5	51.2253	20.6533	6.78754	2.24103	0			402.5	38.2799	25.1928	11.4742	5.23771	0
	403.5	5.43091	2.51347	0.879076	0.254894	0			403.5	51.2487	20.9252	6.9559	2.41994	0			403.5	38.7155	25.4459	12.0719	5.37755	0
	404.5	5.3774	2.7455	1.38065	0.567394	0			404.5	50.8382	20.3998	6.6602	2.24299	0			404.5	38.5104	25.0873	11.6637	5.44005	0
	405.5	5.15669	2.67441	0.835329	0.4295	0			405.5	51.0671	20.5256	6.76059	2.41056	0			405.5	38.5018	25.0108	11.8121	5.26505	0
	406.5	5.46137	2.79588	1.06696	0.456836	0			406.5	51.0421	20.7408	6.90434	2.72892	0			406.5	38.283	25.3553	11.8117	5.45373	0
	407.5	5.14769	2.5951	1.12282	0.616596	0			407.5	51.1409	20.6115	6.62699	2.5883	0			407.5	38.3979	25.353	11.8469	5.42442	0
	408.5	5.31489	2.85917	1.30798	0.599017	0			408.5	50.8335	20.6306	6.69652	2.68947	0			408.5	38.1678	25.1514	11.6465	5.46934	0
	409.5	5.20668	2.6994	0.80446	0.354106	0			409.5	50.7671	20.406	6.71644	2.75939	0			409.5	38.0877	25.2322	11.743	5.31779	0
	410.5	5.22934	2.50681	0.882188	0.606838	0			410.5	50.9874	21.2025	6.95239	2.88517	0			410.5	38.0166	25.1233	11.6641	5.37912	0
	411.5	5.4313	2.92127	1.39157	0.719333	0			411.5	50.8729	20.8627	6.99574	2.74963	0			411.5	37.8463	24.7541	11.4555	5.25294	0
	412.5	5.01372	2.49471	0.627893	0.522464	0			412.5	50.6936	20.999	6.76449	2.6008	0			412.5	37.9108	24.9748	11.55	5.46857	0
	413.5	5.35864	2.36073	0.846651	0.189258	0			413.5	50.5487	21.0201	6.88168	2.54845	0			413.5	37.8159	25.001	11.7375	5.36661	0
	414.5	5.19106	2.51932	0.918909	0.416988	0			414.5	50.6964	21.0494	6.9559	2.73088	0			414.5	37.8158	24.8662	11.477	5.24044	0
	415.5	4.98795	2.31191	0.677515	0.337314	0			415.5	50.4964	21.1853	6.96957	2.71369	0			415.5	37.2159	24.6576	11.4074	4.85255	0
	416.5	4.87544	2.53886	0.833375	0.472858	0			416.5	50.3612	20.7966	6.79926	2.64142	0			416.5	37.7428	24.8162	11.5289	5.37404	0
	417.5	4.79067	2.39784	0.874391	0.300197	0			417.5	50.4425	21.1181	6.74574	2.66526	0			417.5	37.6006	24.8506	11.5399	5.33067	0
	418.5	5.10395	2.70174	1.28766	0.556438	0			418.5	50.2632	21.0978	6.75667	2.5129	0			418.5	37.3756	24.5701	11.4422	5.18302	0
	419.5	4.73521	2.53848	0.77868	0.624423	0			419.5	50.1397	20.7181	6.52699	2.60275	0			419.5	37.3373	24.8994	11.4914	5.41037	0
	420.5	5.21919	2.72245	1.02595	0.425975	0			420.5	50.1061	20.847	6.61996	2.60313	0			420.5	37.3139	24.5725	11.0727	5.11857	0
	421.5	5.10239	2.73339	1.15681	0.59473	0			421.5	50.194	20.8931	6.76176	2.59181	0			421.5	36.8354	24.3893	11.041	5.08224	0
	422.5	4.76138	2.42636	1.06188	0.658397	0			422.5	49.9511	20.831	6.65317	2.45041	0			422.5	37.0217	24.5213	11.3301	5.13341	0
	423.5	5.00317	2.75761	1.17166	0.660358	0			423.5	49.9655	20.8974	6.82699	2.41642	0			423.5	36.9631	24.642	11.0629	5.24825	0
	424.5	4.95942	2.39667	1.04314	0.327937	0			424.5	50.1112	21.1545	6.7727	2.54377	0			424.5	37.1198	24.4639	11.2832	5.2631	0
	425.5	5.05747	2.55722	1.14314	0.435359	0			425.5	49.9104	20.5767	6.67778	2.28166	0			425.5	36.819	24.4198	11.0664	5.11114	0
	426.5	4.90122	2.3416	0.71306	0.468944	0			426.5	49.9351	20.5552	6.52973	2.34845	0			426.5	37.253	24.583	11.4606	5.6006	0
	427.5	4.99106	2.549	0.940401	0.544727	0			427.5	50.1979	21.0084	7.02386	2.51759	0			427.5	36.8737	24.4998	11.0879	5.23224	0
	428.5	4.94067	2.42478	0.821649	0.375194	0			428.5	50.3128	21.1427	7.07114	2.60626	0			428.5	36.8295	24.8131	11.3922	5.17794	0
	429.5	5.15669	2.29237	1.02712	0.538867	0			429.5	50.1261	20.9963	7.09067	2.49454	0			429.5	36.7002	24.5416	10.986	5.24396	0
	430.5	4.92349	2.53847	0.962671	0.308009	0			430.5	49.8296	20.8662	6.96293	2.31642	0			430.5	36.5717	24.2537	10.9875	4.95607	0
	431.5	4.99223	2.2076	1.00094	0.318553	0			431.5	50.2104	20.8654	7.10824	2.27775	0			431.5	36.6155	24.4397	11.0012	5.14825	0
	432.5	4.70396	2.31385	1.10524	0.35371	0			432.5	50.4593	21.2291	7.26294	2.37111	0			432.5	36.5932	24.4662	11.2137	5.15607	0
	433.5	4.86919	2.42206	0.904069	0.555278	0			433.5	50.2386	20.8931	7.33793	2.49298	0			433.5	36.3291	24.0123	10.8977	4.93771	0
	434.5	4.94418	2.36111	0.888063	0.459178	0			434.5	50.2464	20.9174	7.11645	2.34845	0			434.5	36.3631	24.2006	11.1762	4.95919	0
	435.5	4.6895	2.2115	0.781419	0.216213	0			435.5	49.9936	20.8525	7.13676	2.37737	0			435.5	36.2323	24.1963	10.9434	5.09083	0
	436.5	4.60668	2.05605	0.548212	0.346286	0			436.5	50.2522	20.8744	7.23989	2.47931	0			436.5	36.3526	23.9135	10.8391	4.90372	0
	437.5	4.81332	2.4119	0.895471	0.291988	0			437.5	49.8366	20.7025	7.19614	2.43556	0			437.5	36.1088	23.9119	10.8524	4.89357	0
	438.5	4.70512	2.208	0.779855	0.516994	0			438.5	49.6366	20.4498	6.94808	2.54923	0			438.5	35.9705	23.7873	11.0856	4.99044	0
	439.5	4.63169	2.46972	0.878679	0.49512	0			439.5	49.6479	20.8045	7.00551	2.33557	0			439.5	36.2721	23.8069	11.0414	4.90216	0
	440.5	4.54457	2.48299	0.85251	0.514644	0			440.5	49.4976	20.4318	6.95668	2.41017	0			440.5	35.8588	23.6779	10.9238	4.83419	0
	441.5	4.3684	2.19939	0.675157	0.465816	0			441.5	49.2936	20.4279	6.78402	2.35548	0			441.5	35.9088	23.7119	11.0203	5.00958	0
	442.5	4.44965	2.23496	0.954462	0.431064	0			442.5	49.2948	20.3025	6.58324	2.22814	0			442.5	35.8108	23.5393	10.8711	4.78966	0
	443.5	4.39341	2.36308	1.05056	0.538867	0			443.5	49.2944	20.283	6.56137	2.25509	0			443.5	35.9791	23.5604	10.966	4.92247	0
	444.5	4.62076	2.66191	1.12518	0.786922	0			444.5	49.0257	20.3037	6.61253	2.15079	0			444.5	35.6866	23.5463	10.8121	4.79552	0
	445.5	4.4852	2.34315	0.817346	0.654872	0			445.5	49.2479	20.2431	6.67347	2.38204	0			445.5	35.8655	23.4506	10.9942	5.06075	0
	446.5	4.67075	2.65488	1.04939	0.754894	0			446.5	48.7975	20.242	6.56683	2.16563	0			446.5	35.8787	23.6662	10.9258	4.84434	0
	447.5	4.62035	2.3037	0.888444	0.484569	0			447.5	48.8632	20.0846	6.52232	1.95392	0			447.5	35.9248	23.653	11.1699	5.03615	0
	448.5	4.66918	2.31894	1.01228	0.593944	0			448.5	49.0401	20.3955	6.82465	2.10431	0			448.5	36.0315	23.8186	11.1922	5.10802	0
	449.5	4.40122	2.2822	0.595079	0.151759	0			449.5	48.6718	20.3068	6.52465	2.28673	0			449.5	35.751	23.5291	10.9961	5.12247	0
	450.5	4.65942	2.33026	1.12516	0.405658	0			450.5	48.8581	20.3353	6.51449	2.08204	0			450.5	35.6143	23.4768	10.8047	4.47208	0

## Sheet: Figure 1b
Af2p	Temp	norm_Af2p		Af2s	Temp	norm_Af2s		Af2	Temp	norm_Af2		diUb-WAA	Temp	norm_diUB-WAA
	19.98	0.0633452			19.98	0.0418119			20.05	0.130662			20.06	0.230303
	21.28	0.0604982			21.28	0.0391986			21.21	0.129791			21.28	0.229545
	22.53	0.0590747			22.53	0.0383275			22.39	0.125436			22.39	0.229545
	23.74	0.0569395			23.74	0.0357143			23.6	0.126307			23.67	0.228788
	25.02	0.0569395			25.02	0.0357143			24.82	0.123693			24.76	0.228788
	26.26	0.0562278			26.26	0.0348432			26	0.12108			26	0.228788
	27.52	0.0562278			27.52	0.0331011			27.21	0.118467			27.15	0.227273
	28.79	0.055516			28.79	0.0331011			28.37	0.116725			28.37	0.227273
	30.02	0.0562278			30.02	0.0313589			29.56	0.114983			29.56	0.227273
	31.25	0.058363			31.25	0.0339721			30.75	0.11324			30.75	0.226515
	32.56	0.058363			32.56	0.0331011			31.91	0.112369			31.96	0.225758
	33.76	0.0597865			33.76	0.0331011			33.14	0.111498			33.14	0.225
	35.08	0.0633452			35.08	0.0331011			34.32	0.109756			34.27	0.224242
	36.3	0.0669039			36.3	0.0331011			35.52	0.108014			35.52	0.224242
	37.58	0.0711744			37.58	0.0357143			36.64	0.108885			36.73	0.223485
	38.79	0.0775801			38.79	0.0357143			37.91	0.107143			37.91	0.223485
	40.04	0.0846975			40.04	0.0391986			39.05	0.109756			39.05	0.222727
	41.34	0.0953737			41.34	0.0409407			40.26	0.108014			40.26	0.221212
	42.58	0.108897			42.58	0.0444251			41.48	0.109756			41.48	0.220455
	43.82	0.127402			43.82	0.0470383			42.62	0.112369			42.66	0.218939
	45.06	0.153737			45.06	0.054007			43.77	0.115854			43.85	0.218182
	46.35	0.190036			46.35	0.0592335			45.01	0.119338			45.06	0.218182
	47.61	0.238434			47.61	0.0670732			46.19	0.122822			46.23	0.215909
	48.84	0.303203			48.84	0.076655			47.38	0.128049			47.42	0.214394
	50.12	0.384342			50.12	0.0905923			48.58	0.135017			48.62	0.214394
	51.34	0.480427			51.34	0.111498			49.76	0.142857			49.8	0.212879
	52.61	0.5879			52.61	0.13676			50.95	0.152439			50.98	0.212879
	53.88	0.698221			53.88	0.172474			52.15	0.165505			52.18	0.211364
	55.11	0.802847			55.11	0.221254			53.3	0.179443			53.37	0.209848
	56.37	0.888256			56.37	0.29007			54.5	0.20122			54.53	0.208333
	57.65	0.950178			57.65	0.382404			55.71	0.229965			55.74	0.208333
	58.88	0.986477			58.88	0.496516			56.9	0.273519			56.93	0.206061
	60.13	1			60.13	0.635889			58.1	0.33101			58.13	0.205303
	61.38	0.994306			61.38	0.778746			59.26	0.41115			59.3	0.204545
	62.63	0.976512			62.63	0.907666			60.44	0.520035			60.51	0.204545
	63.89	0.95089			63.89	0.982578			61.66	0.66115			61.69	0.205303
	65.17	0.921708			65.17	1			62.85	0.808362			62.88	0.209091
	66.42	0.88968			66.42	0.973868			64.02	0.934669			64.08	0.215909
	67.66	0.859786			67.66	0.923345			65.23	0.996516			65.27	0.232576
	68.91	0.826334			68.91	0.865854			66.42	1			66.44	0.265152
	70.19	0.792883			70.19	0.80662			67.6	0.964286			67.66	0.326515
	71.44	0.762989			71.44	0.751742			68.77	0.912021			68.83	0.424242
	72.71	0.732384			72.71	0.698606			69.96	0.85453			70.02	0.558333
	73.95	0.701068			73.95	0.652439			71.15	0.796167			71.2	0.706818
	75.21	0.671886			75.21	0.609756			72.36	0.743902			72.39	0.855303
	76.45	0.643416			76.45	0.5723			73.53	0.695122			73.57	0.961364
	77.71	0.614235			77.71	0.537456			74.74	0.649826			74.77	1
	78.98	0.5879			78.98	0.505226			75.92	0.611498			75.97	0.983333
	80.23	0.562278			80.23	0.476481			77.09	0.5723			77.15	0.931061
	81.48	0.536655			81.48	0.450348			78.3	0.539199			78.33	0.872727
	82.73	0.511744			82.73	0.424216			79.48	0.506969			79.51	0.816667
	84	0.488256			84	0.40331			80.65	0.47561			80.71	0.766667
	85.26	0.466904			85.26	0.384146			81.87	0.445993			81.9	0.720455
	86.51	0.442705			86.51	0.361498			83.07	0.41899			83.07	0.680303
	87.74	0.420641			87.74	0.343206			84.23	0.393728			84.29	0.644697
	89.02	0.399288			89.02	0.325784			85.41	0.369338			85.47	0.609849
									86.63	0.344948			86.66	0.578788
									87.8	0.3223			87.85	0.548485
													89.03	0.521212

## Sheet: Figure 1c
Af-2p	vs.67B89	stabw	vs. 6789	stabw	raw1	raw2	raw3		Af2s	vs.67B89	stabw	vs. 6789	stabw	raw1s	raw2s	raw3s		Af2	vs.67B89	stabw	vs. 6789	stabw	raw1Af2	raw2Af2	raw3Af2		Konz nM	vs.67B	stabw	raw_67B	raw_67B	raw_67B		B89	vs.B89	stabw	vs.67B89	stabw	raw_B89	raw66	rae57		7B8	vs.7B8	stabw	raw_7B8	raw60	raw61
100	0.430667	0.0275379	0.011	0	0.399	0.444	0.449		100	0.535	0.0126623	0.001	0	0.549	0.53	0.525		100	1.00867	0.0132288	-0.001	0	1.004	1.024	0.999		100	0.00733333	0.00416333	0.012	0.006	0.004		100	0.619333	0.00680686	1.00867	0.0132288	0.612	0.622	0.625		100	1.077	0.00655744	1.083	1.078	1.07
50	0.413	0.023516	0.009	0	0.389	0.436	0.414		50	0.580667	0.0195533	0	0	0.602	0.575	0.564		50	1.004	0.0176163	0	0	0.999	1.024	0.99		50	0.0166667	0.0011547	0.018	0.016	0.016		50	0.660667	0.0415812	1.004	0.0176163	0.638	0.709	0.636		50	1.053	0.0296985		1.074	1.032
25	0.350333	0.0332916	0	0	0.367	0.312	0.372		25	0.587333	0.0138924	-0.004	0	0.603	0.578	0.58		25	0.989667	0.00953939	0.002	0	1	0.989	0.981		25	0.0126667	0.00152753	0.014	0.011	0.013		25	0.714667	0.0236432	0.989667	0.00953939	0.725	0.732	0.688		25	1.05233	0.0251064	1.046	1.08	1.031
12.5	0.293	0.0200749	0.003	0	0.272	0.295	0.312		12.5	0.597	0.0061101	-0.001	0	0.59	0.598	0.602		12.5	0.894	0.0434665	0	0	0.887	0.941	0.855		12.5	0.009	0.003	0.006	0.009	0.012		12.5	0.741667	0.0104403	0.894	0.0434665	0.73	0.749	0.747		12.5	1.006	0.0268701		1.025	0.987
6.25	0.189	0.00458258	0	0	0.184	0.19	0.193		6.25	0.461667	0.0170098	-0.001	0	0.442	0.474	0.468		6.25	0.756333	0.0104083	0.002	0	0.76	0.765	0.745		6.25	0.007	0.00458258	0.003	0.012	0.006		6.25	0.629333	0.0104083	0.756333	0.0104083	0.633	0.618	0.638		6.25	0.858667	0.0193477	0.848	0.881	0.847
3.125	0.143333	0.0083865	0.001	0	0.153	0.138	0.139		3.125	0.306667	0.0023094	0	0	0.305	0.305	0.309		3.125	0.509	0.0306159	0.008	0	0.528	0.526	0.474		3.125	0.002	0	0.002	0.002	0.002		3.125	0.471333	0.0238607	0.509	0.0306159	0.445	0.479	0.491		3.125	0.6615	0.0162635		0.65	0.673
1.5625	0.0803333	0.00503322	-0.001	0	0.081	0.075	0.085		1.5625	0.163	0.0100167	-0.002	0	0.153	0.162	0.173		1.5625	0.299333	0.0162583	0.004	0	0.294	0.318	0.287		1.5625	-0.000333333	0.00152753	-0.002	0.001	0		1.5625	0.282	0.0134288	0.299333	0.0162583	0.267	0.288	0.292		1.5625	0.4	0.0242693	0.373	0.407	0.42
0.78125	0.06	0.00264575	0.001	0	0.062	0.057	0.061		0.78125	0.0806667	0.0161967	-0.002	0	0.072	0.07	0.099		0.78125	0.153333	0.00305505	0.005	0	0.157	0.153	0.151		0.78125	-2.31296e-18	0.001	-0.001	0.001	0		0.78125	0.144	0.0235018	0.153333	0.00305505	0.121	0.168	0.144		0.78125	0.214	0.0443058	0.163	0.236	0.243
0.390625	0.0283333	0.00416333	0	0	0.027	0.025	0.033		0.390625	0.0483333	0.00556776	-0.002	0	0.047	0.043	0.054		0.390625	0.0756667	0.00264575	0.002	0	0.075	0.079	0.074		0.390625	-0.000666667	0.0011547	0	-0.002	0		0.390625	0.069	0.0115902	0.0756667	0.00264575	0.057	0.08	0.071		0.390625	0.125	0.0103923	0.113	0.131	0.131
0.195312	0.019	0.0052915	0.001	0	0.013	0.021	0.023		0.195312	0.0323333	0.00458258	0	0	0.028	0.037	0.031		0.195312	0.0283333	0.00152753	0.003	0	0.029	0.027	0.03		0.195312	-0.00166667	0.00057735	-0.002	-0.002	-0.001		0.195312	0.0266667	0.00458258	0.0283333	0.00152753	0.022	0.031	0.028		0.195312	0.0533333	0.0160728	0.035	0.06	0.065
0.0976562	0.00633333	0.0011547	0	0	0.007	0.005	0.007		0.0976562	0.0173333	0.00264575	-0.003	0	0.018	0.019	0.014		0.0976562	0.0146667	0.001	0.004	0	0.016	0.015	0.014		0.0976562	-0.000333333	0.00152753	0	-0.002	0.001		0.0976562	0.0133333	0.00251661	0.0146667	0.001	0.016	0.014	0.011		0.0976562	0.0296667	0.00152753	0.028	0.03	0.031

## Sheet: Figure 5a
Konz nM	vs.67B89	stabw	vs. 6789	stabw	raw1	raw2	raw3
100	0.792	0.0195192	0.002	0	0.812	0.791	0.773
50	0.817	0.0147309	0.004	0	0.833	0.804	0.814
25	0.756333	0.0321921	0.003	0	0.764	0.721	0.784
12.5	0.743667	0.0135031	0.004	0	0.744	0.73	0.757
6.25	0.687667	0.0222785	0.004	0	0.702	0.699	0.662
3.125	0.574333	0.0159478	0.004	0	0.57	0.561	0.592
1.5625	0.436	0.0101489	0.003	0	0.447	0.434	0.427
0.78125	0.277333	0.0178979	0.002	0	0.298	0.267	0.267
0.390625	0.153667	0.0102144	0.001	0	0.158	0.161	0.142
0.195312	0.08	0.00793725	0.001	0	0.071	0.083	0.086
0.0976562	0.0403333	0.00416333	-0.001	0	0.037	0.039	0.045

## Sheet: Figure 5c
Konz	Af2-IL2	stabw		Konz	IL2	stabw
1000	26473	991.309		1000	23775	970.425
333.333	26856.7	1197.38		333.333	24799.7	934.822
111.111	22104	68.4178		111.111	20979	2118.01
37.037	14708.7	881.666		37.037	13474	1538.02
12.3457	9359.67	704.927		12.3457	8832.67	642.998
4.11523	7406	346.68		4.11523	6869.33	657.991
1.37174	6858.67	535.952		1.37174	5972	190.218
0.457247	6771	278.903		0.457247	6108	170.871

## Sheet: SupplFigure3
Af2p-P38Q	Time	33,3 nM	11,1 nM	3,7 nM	1,2 nM	0 nM		Af2p-Y143F	Time	33,3 nM	11,1 nM	3,7 nM	1,2 nM	0 nM		Af2p-del78I	Time	33,3 nM	11,1 nM	3,7 nM	1,2 nM	0 nM
	1.5	-0.351826	-0.142502	-0.158755	-0.261903	0			1.5	0.330576	0.143267	0.128105	0.176831	0			1.5	0.210096	-0.0581641	-0.041858	-0.111757	0
	2.5	-0.14951	-0.0479895	-0.0911889	-0.112305	0			2.5	0.163782	0.0600461	0.108162	0.0436069	0			2.5	-0.0680261	-0.192136	0.159314	-0.0742505	0
	3.5	0.0329242	-0.0401618	0.0287299	-0.0162207	0			3.5	-0.0362148	-0.223157	-0.234017	-0.0548276	0			3.5	0.209699	0.0129418	0.0448577	-0.230912	0
	4.5	-0.305363	0.00239499	-0.212298	-0.223649	0			4.5	0.255976	0.358874	0.581611	0.349469	0			4.5	-0.0461602	0.0277734	0.00266719	-0.188722	0
	5.5	-0.26981	-0.189774	-0.313845	-0.277939	0			5.5	0.405573	0.174106	-0.0445789	0.140088	0			5.5	0.037046	0.12543	-0.162952	-0.239885	0
	6.5	-0.18192	-0.184708	0.209196	-0.0423896	0			6.5	0.0676823	-0.186841	0.0444867	-0.236468	0			6.5	0.361265	0.153552	-0.0141327	0.0550373	0
	7.5	-0.145985	-0.0178992	0.00997688	-0.0185553	0			7.5	0.32551	0.26903	0.15934	-0.145068	0			7.5	0.352293	0.242617	0.00814509	0.116378	0
	8.5	0.0325427	-0.00109928	0.0666328	-0.130662	0			8.5	-0.00147054	-0.0563632	-0.133644	-0.458743	0			8.5	0.339399	0.136385	0.157361	0.0234058	0
	9.5	0.0829272	0.0270227	0.379133	0.283004	0			9.5	0.00950053	0.0487393	0.0308453	-0.214587	0			9.5	0.39018	0.377779	0.378064	0.266753	0
	10.5	-0.221364	0.0438226	0.0701423	-0.0560462	0			10.5	-0.265524	-0.375898	-0.35746	-0.634127	0			10.5	0.0585303	0.0633264	0.0167358	-0.273866	0
	11.5	0.0774493	-0.220246	0.313886	0.188079	0			11.5	0.168467	0.107699	0.0796582	0.0760318	0			11.5	-0.0547509	-0.0870643	-0.185611	-0.182863	0
	12.5	0.0864367	-0.0194709	0.367795	0.187301	0			12.5	0.438395	0.172168	0.553886	0.0615817	0			12.5	0.117124	-0.200346	0.199155	0.11949	0
	13.5	-0.0444074	-0.24289	-0.0423608	0.0923913	0			13.5	0.0274449	-0.0626193	0.0726239	-0.0743588	0			13.5	-0.109042	-0.0104957	-0.0281861	-0.0480969	0
	14.5	-0.0674787	-0.0932929	0.124433	0.00292904	0			14.5	-0.0244961	0.121768	0.390602	-0.0618466	0			14.5	0.0929084	0.118395	0.167508	-0.0180066	0
	15.5	-0.179966	-0.28743	-0.0325951	-0.128724	0			15.5	0.165354	0.329974	0.661308	0.412366	0			15.5	0.303846	0.115283	0.0112579	-0.0422375	0
	16.5	-0.202229	-0.0628211	0.0861488	0.248229	0			16.5	0.0836888	0.160037	0.339805	0.270948	0			16.5	0.26634	-0.0245795	-0.254764	-0.0875561	0
	17.5	-0.226841	-0.113999	0.0361457	0.302932	0			17.5	0.265345	0.244037	0.296058	0.320569	0			17.5	-0.0988946	-0.100355	-0.10358	-0.164109	0
	18.5	0.278621	0.0973199	0.271314	0.332992	0			18.5	-0.0678615	-0.32121	0.10778	-0.171237	0			18.5	0.269086	0.221911	0.113995	-0.129335	0
	19.5	-0.0377698	-0.10344	-0.0278954	0.140441	0			19.5	0.0715885	-0.141904	0.149971	-0.103259	0			19.5	0.46829	0.502764	0.282742	0.130812	0
	20.5	0.0532336	-0.124543	0.0525642	-0.00956791	0			20.5	0.0817356	-0.154813	-0.00551639	-0.0817898	0			20.5	0.225721	0.00395441	0.0436828	-0.141053	0
	21.5	0.019649	-0.400315	0.292799	0.188079	0			21.5	0.107523	0.0557583	0.37809	0.142835	0			21.5	0.118314	-0.165571	-0.0480988	-0.14261	0
	22.5	-0.225667	-0.145631	0.0267768	-0.114655	0			22.5	-0.0119991	-0.170819	0.0831677	-0.0806149	0			22.5	0.276517	-0.044477	0.122601	-0.00979733	0
	23.5	-0.151829	-0.154618	-0.0130639	-0.0177619	0			23.5	-0.286993	-0.206739	-0.160973	-0.1888	0			23.5	-0.159045	-0.106199	-0.216464	-0.0484784	0
	24.5	0.023952	0.0520318	0.0232673	-0.0736243	0			24.5	-0.0116176	-0.235654	0.0573956	0.0182163	0			24.5	0.153852	-0.105817	0.0491455	-0.106294	0
	25.5	0.0180926	-0.177659	-0.357592	-0.260743	0			25.5	-0.0866146	-0.307141	-0.066048	0.0643131	0			25.5	-0.0145288	-0.00582647	0.0831268	-0.202394	0
	26.5	-0.0604291	-0.445634	-0.293154	-0.25293	0			26.5	-0.235052	-0.150891	-0.0824665	-0.0833462	0			26.5	0.161268	-0.0265174	0.255795	0.0179279	0
	27.5	-0.065907	-0.218278	-0.0368981	-0.277543	0			27.5	-0.106543	-0.157926	-0.0414356	0.0904819	0			27.5	-0.194598	-0.157377	0.102277	-0.1848	0
	28.5	-0.0713697	-0.226884	-0.223986	-0.131837	0			28.5	-0.079977	-0.221982	0.00426449	-0.280215	0			28.5	-0.180529	-0.0991797	0.0202453	-0.0973065	0
	29.5	-0.16512	-0.327653	-0.175951	-0.454484	0			29.5	-0.040121	-0.0516788	0.211296	0.00416292	0			29.5	-0.437563	-0.149564	-0.0602295	-0.326997	0
	30.5	0.212993	-0.0366523	0.0396705	0.0255883	0			30.5	0.021204	-0.115338	0.15934	-0.109897	0			30.5	-0.319186	-0.146833	-0.275851	-0.255113	0
	31.5	-0.00182009	-0.301484	-0.12517	-0.0951087	0			31.5	-0.0245113	0.182299	0.221061	0.101026	0			31.5	-0.707095	-0.470273	-0.102802	-0.212938	0
	32.5	0.309871	-0.12494	-0.00758598	-0.186127	0			32.5	-0.256536	-0.263394	-0.116433	0.0779849	0			32.5	-0.0930352	-0.152708	-0.264926	-0.349275	0
	33.5	0.248943	-0.0432898	0.265073	0.181838	0			33.5	-0.272543	-0.102063	0.175743	-0.0356778	0			33.5	-0.164523	-0.258939	-0.0363953	-0.289109	0
	34.5	-0.271382	-0.0573584	-0.17908	-0.0834052	0			34.5	0.104792	0.0471524	0.0101086	0.061185	0			34.5	-0.562945	-0.434721	-0.167255	-0.364106	0
	35.5	0.0696521	-0.0893866	0.0822425	0.315826	0			35.5	-0.20693	-0.139966	0.120659	-0.063815	0			35.5	-0.298892	-0.152692	-0.0832703	-0.0281689	0
	36.5	0.15559	0.355148	0.169752	0.423644	0			36.5	0.0184727	0.00732695	0.271461	0.247525	0			36.5	-0.178576	-0.0929236	0.138989	-0.0859845	0
	37.5	0.336833	0.216094	0.311552	0.48886	0			37.5	-0.304983	-0.175901	-0.059029	-0.239993	0			37.5	0.0233893	0.0766168	0.152295	-0.00901914	0
	38.5	0.219661	0.108672	0.104124	0.175201	0			38.5	-0.0475521	0.249881	0.185112	0.226804	0			38.5	-0.00319147	0.0336328	0.117108	-0.103166	0
	39.5	0.0981707	0.0594476	-0.0689111	0.117004	0			39.5	-0.105352	-0.130948	0.0433422	-0.117709	0			39.5	-0.323489	-0.120267	-0.181705	-0.359407	0
	40.5	0.0801959	0.121948	0.0803046	0.423248	0			40.5	0.115335	0.121753	-0.0465168	0.155713	0			40.5	-0.231295	-0.115186	-0.0937989	-0.117616	0
	41.5	0.0919146	0.190688	0.117414	0.30606	0			41.5	0.0391636	0.182299	0.301902	0.131498	0			41.5	-0.0602136	-0.122602	-0.0207703	-0.33246	0
	42.5	-0.062779	0.138732	-0.0447106	-0.0025336	0			42.5	-0.0608425	0.149096	0.019096	-0.170062	0			42.5	-0.303576	0.0207391	-0.16492	-0.145356	0
	43.5	0.128627	0.184448	0.144361	0.220519	0			43.5	-0.0475521	-0.137998	-0.010979	-0.293109	0			43.5	-0.21921	-0.0581641	0.0315826	-0.0992596	0
	44.5	0.141918	0.0676568	-0.0556359	-0.0536963	0			44.5	0.164164	0.0866116	0.0921551	-0.127093	0			44.5	-0.305148	-0.27458	-0.16492	-0.361772	0
	45.5	0.0348773	0.0250695	0.224424	0.19316	0			45.5	-0.257711	-0.296216	-0.326989	-0.582171	0			45.5	-0.186785	-0.382764	-0.277805	-0.208238	0
	46.5	-0.106129	0.160232	0.00411751	-0.000580479	0			46.5	0.0727635	0.0479306	-0.126595	0.0303317	0			46.5	-0.219607	-0.171064	0.0835235	-0.121934	0
	47.5	0.193462	0.280929	0.381864	0.138473	0			47.5	-0.224508	-0.187619	-0.293801	0.0686008	0			47.5	0.133131	-0.110517	-0.0172608	-0.130525	0
	48.5	0.0301928	0.173126	0.228345	-0.0912024	0			48.5	0.0192356	-0.0618259	-0.116448	0.3233	0			48.5	-0.126238	0.137545	0.196027	0.236281	0
	49.5	0.019649	0.0395349	0.218977	-0.0658118	0			49.5	0.164942	-0.0704471	-0.0937885	0.195554	0			49.5	-0.0231042	0.0312982	0.17886	-0.103944	0
	50.5	-0.197545	-0.0495459	0.123258	-0.0404364	0			50.5	0.180552	0.00378691	0.0147931	0.0955478	0			50.5	-0.120776	-0.0511298	0.0120361	-0.0738842	0
	51.5	-0.329197	-0.285477	-0.171664	-0.293564	0			51.5	-0.312002	-0.207135	-0.282845	-0.12514	0			51.5	-0.0125451	0.106692	0.163998	0.0417621	0
	52.5	0.265743	0.166869	0.150999	0.340835	0			52.5	-0.228796	-0.118451	-0.107827	-0.0423154	0			52.5	-0.0539727	0.219576	0.13432	0.0202777	0
	53.5	0.376293	0.44931	0.534223	0.423644	0			53.5	0.168467	0.249102	0.00543942	0.160398	0			53.5	0.257749	0.206683	0.121411	0.0140216	0
	54.5	-0.0393262	0.00125058	-0.20798	-0.141205	0			54.5	-0.0776272	0.0139645	-0.124642	0.0748569	0			54.5	0.0788398	0.303561	0.0854766	0.170272	0
	55.5	0.168865	0.223113	-0.0529046	0.202545	0			55.5	0.108316	0.120196	-0.00432621	0.151029	0			55.5	-0.0293603	0.228549	0.202664	0.312453	0
	56.5	0.0442614	-0.117509	-0.263842	-0.0658118	0			56.5	0.068079	-0.0442478	-0.04612	0.052991	0			56.5	0.0100989	0.135989	0.163998	0.273391	0
	57.5	0.0559802	0.045379	0.0896735	-0.0177771	0			57.5	-0.232702	-0.18292	-0.400429	-0.0841244	0			57.5	0.341352	0.285204	0.301099	0.509719	0
	58.5	-0.131123	0.149307	-0.0669579	-0.228699	0			58.5	0.463373	0.179187	0.128471	0.0697757	0			58.5	0.0647712	0.133624	0.212826	0.312056	0
	59.5	0.0852618	0.157882	-0.0501733	-0.198624	0			59.5	0.192682	0.319034	0.0804364	-0.00404631	0			59.5	0.309309	0.219973	0.153836	0.360121	0
	60.5	-0.227238	-0.10463	-0.306429	-0.336915	0			60.5	0.332926	0.321383	0.353096	0.18855	0			60.5	0.0558143	0.154345	0.270642	0.287856	0
	61.5	-0.0877729	0.092254	-0.184939	-0.126755	0			61.5	0.219248	0.105365	0.133552	0.156507	0			61.5	0.134702	0.255511	0.0526702	-0.0316784	0
	62.5	0.230983	0.0946038	-0.209536	0.21817	0			62.5	0.0766697	0.187381	0.230827	0.188916	0			62.5	0.308149	0.259814	0.215573	0.120284	0
	63.5	0.125896	0.0238946	-0.333376	-0.0560614	0			63.5	0.300898	0.0413083	-0.185967	0.0682346	0			63.5	0.016355	-0.0659614	0.109708	0.0745838	0
	64.5	0.308712	0.0219568	0.0568671	0.252548	0			64.5	0.0274449	-0.0887729	0.0191113	-0.0423306	0			64.5	0.128858	-0.0226111	-0.14928	0.179259	0
	65.5	0.182537	0.27037	0.104902	-0.129105	0			65.5	-0.0155239	-0.0770542	-0.0590137	0.0334598	0			65.5	-0.0121789	-0.0628486	-0.139133	0.115584	0
	66.5	0.0618396	0.291869	-0.157198	-0.217377	0			66.5	-0.206533	-0.0969821	-0.104714	-0.000140062	0			66.5	0.115186	0.0488763	0.0186889	0.174956	0
	67.5	0.120037	0.320388	-0.177905	0.0884851	0			67.5	-0.148718	0.0241116	-0.0398792	-0.230212	0			67.5	-0.072329	0.0719171	-0.115695	0.237853	0
	68.5	-0.157292	0.136016	-0.285708	-0.225968	0			68.5	-0.165899	-0.187207	0.108574	-0.168094	0			68.5	0.0831428	0.073092	-0.0219452	0.212065	0
	69.5	-0.100682	0.20906	-0.0540795	-0.165436	0			69.5	0.194239	0.0166806	-0.0512165	-0.0274838	0			69.5	0.0132117	0.269961	-0.0270264	0.417525	0
	70.5	-0.117848	0.250869	-0.00563286	-0.0708777	0			70.5	-0.0643367	-0.0395633	-0.138298	-0.19115	0			70.5	0.104627	-0.0409675	-0.202411	0.0175464	0
	71.5	-0.191288	0.158264	-0.127917	-0.112702	0			71.5	-0.0119991	-0.048154	-0.34417	-0.251696	0			71.5	0.0870337	0.186358	-0.138751	0.223784	0
	72.5	-0.184254	-0.0147712	-0.108355	-0.111115	0			72.5	-0.0760708	0.092471	-0.0773853	0.0326816	0			72.5	0.567899	0.306674	0.228436	0.341353	0
	73.5	-0.0670667	-0.133118	-0.208758	-0.39589	0			73.5	0.113382	0.288562	0.0401989	0.149457	0			73.5	0.0991645	-0.215192	-0.330142	-0.0461438	0
	74.5	-0.249897	-0.467118	-0.156435	-0.302155	0			74.5	-0.0248928	0.103015	-0.183632	0.126416	0			74.5	0.12338	-0.190198	-0.392642	0.162841	0
	75.5	-0.0448041	-0.11673	-0.294314	-0.286912	0			75.5	0.250101	0.145587	-0.180504	-0.0454587	0			75.5	0.0929084	0.0969262	0.0440643	0.474562	0
	76.5	-0.124867	-0.0639808	-0.284136	-0.331437	0			76.5	-0.0620174	0.041293	-0.226998	-0.180621	0			76.5	0.228452	-0.00698614	-0.0539734	0.151519	0
	77.5	-0.173726	0.180923	0.0841956	-0.141602	0			77.5	0.0641728	0.304965	-0.128945	-0.116153	0			77.5	0.055799	-0.0343299	-0.209049	0.104644	0
	78.5	-0.220982	-0.119462	-0.14313	-0.179887	0			78.5	0.0622044	0.101046	-0.25747	-0.0595273	0			78.5	0.035871	0.0328546	-0.159839	-0.183244	0
	79.5	-0.231923	-0.095246	-0.0247826	0.0306695	0			79.5	0.111048	0.256534	-0.0535511	-0.0270871	0			79.5	-0.275439	-0.195264	-0.487949	-0.0984662	0
	80.5	-0.0323072	-0.186249	-0.105257	-0.172455	0			80.5	-0.0991115	-0.0122196	-0.448082	-0.0911587	0			80.5	-0.166079	-0.0355048	-0.115299	0.0710437	0
	81.5	-0.175267	0.0180352	-0.238451	-0.229874	0			81.5	0.0329228	0.126056	-0.0105823	-0.0767087	0			81.5	-0.0582604	-0.083158	-0.156329	0.0878437	0
	82.5	0.27824	0.193435	0.463499	0.0103601	0			82.5	-0.145224	0.00145232	-0.122307	-0.0739773	0			82.5	0.0327582	-0.239393	-0.378574	-0.0508282	0
	83.5	-0.106541	-0.0210273	0.165449	-0.19278	0			83.5	0.0938664	0.0327176	0.12458	-0.0423154	0			83.5	0.0300117	-0.0530829	-0.00554204	-0.249665	0
	84.5	-0.357289	-0.183915	0.240842	-0.00018375	0			84.5	-0.222952	-0.723554	-0.437157	-0.398974	0			84.5	0.091352	-0.0855079	0.071408	0.254256	0
	85.5	-2.35105	-1.50421	-3.2986	-2.27792	0			85.5	-2.70263	-1.89425	-2.52074	-1.65834	0			85.5	0.0671363	-1.10425	-0.67467	0.185118	0
	86.5	2.01925	1.28171	0.815458	1.56894	0			86.5	2.19543	1.26865	1.67771	1.47331	0			86.5	-0.537554	0.657473	0.408932	-0.973085	0
	87.5	1.26261	-0.0565802	-0.350176	-0.42598	0			87.5	-0.0862179	-1.50947	-1.59222	-1.99193	0			87.5	1.21556	0.226611	-0.083667	0.764418	0
	88.5	3.69075	0.862563	0.280286	-0.0103614	0			88.5	3.43955	0.83739	0.349968	0.142423	0			88.5	3.03587	0.97777	0.0346954	-0.217622	0
	89.5	4.83372	1.21609	0.112333	-0.225175	0			89.5	4.76808	1.18933	0.40583	0.0287601	0			89.5	5.00735	1.92153	0.60423	0.0644062	0
	90.5	6.37432	1.99615	0.50723	0.0962823	0			90.5	5.85363	1.88076	0.719108	0.137357	0			90.5	6.58549	2.28403	0.488599	-0.0363629	0
	91.5	7.75247	2.35242	0.768568	0.0037225	0			91.5	7.13447	2.11551	0.865974	0.258832	0			91.5	8.23549	3.04888	0.806958	0.149565	0
	92.5	9.09152	2.72975	0.864271	0.354873	0			92.5	8.41064	2.83661	0.701133	0.307675	0			92.5	9.54564	3.57114	1.02766	0.124953	0
	93.5	10.1892	3.44304	0.80647	0.328735	0			93.5	9.41612	3.12841	0.994499	0.129941	0			93.5	10.8722	3.79029	1.07182	0.118331	0
	94.5	11.3775	3.94539	1.32834	0.505279	0			94.5	10.3517	3.52957	1.08787	0.233853	0			94.5	12.0738	4.36606	1.19095	0.387465	0
	95.5	12.0626	4.0571	1.07951	0.0334161	0			95.5	11.1692	3.85381	1.24645	0.559232	0			95.5	13.3058	4.86995	1.64329	0.609725	0
	96.5	13.1892	4.5563	1.42169	0.534561	0			96.5	12.2024	4.20536	1.42068	0.453	0			96.5	13.9175	5.07544	1.41478	0.106993	0
	97.5	13.945	4.93953	1.45295	0.620513	0			97.5	12.9025	4.51044	1.72379	0.421353	0			97.5	15.2343	6.0602	1.72805	0.41519	0
	98.5	14.588	5.27194	1.72131	0.608398	0			98.5	14.1126	5.20067	2.04137	0.777204	0			98.5	15.9788	6.55396	2.17416	0.740981	0
	99.5	15.1005	5.71841	1.4588	0.453323	0			99.5	14.7064	5.63076	2.00504	0.652204	0			99.5	17.1234	6.84886	2.3593	0.626906	0
	100.5	15.8595	6.01764	1.80412	0.573242	0			100.5	15.2298	5.84871	2.01676	0.673291	0			100.5	17.5437	7.51061	2.72104	1.03512	0
	101.5	16.3716	6.38837	1.87874	0.62442	0			101.5	15.7751	6.18036	2.11404	0.742444	0			101.5	18.3499	8.16059	2.8847	0.928862	0
	102.5	16.8861	6.82703	2.1264	0.900207	0			102.5	16.2341	6.34442	2.28591	0.611188	0			102.5	18.8519	8.36566	2.92102	0.939406	0
	103.5	17.4419	7.25554	2.35374	0.838867	0			103.5	16.2821	6.27959	1.90232	0.466672	0			103.5	19.4292	8.92192	3.15736	1.06012	0
	104.5	17.5376	7.22273	2.30687	0.732238	0			104.5	16.904	6.89794	2.19099	0.522534	0			104.5	19.832	9.2071	3.18863	0.982787	0
	105.5	17.5466	7.72038	2.11662	0.882629	0			105.5	17.204	7.30146	2.33161	0.509229	0			105.5	20.3441	9.50591	3.0601	0.861281	0
	106.5	18.3939	7.74928	2.43733	1.03067	0			106.5	17.497	7.29599	2.32029	0.377988	0			106.5	20.9476	9.96021	3.56674	1.15231	0
	107.5	18.2868	7.92195	2.32054	0.889663	0			107.5	18.0782	7.59911	2.61286	0.524472	0			107.5	21.0542	10.1614	3.48275	1.10075	0
	108.5	18.5462	8.31451	2.46466	0.99707	0			108.5	18.7548	8.13622	2.94137	0.781507	0			108.5	21.3515	10.3454	3.51165	0.848784	0
	109.5	18.7919	8.63679	2.5803	0.808791	0			109.5	18.7169	7.99051	2.632	0.592832	0			109.5	21.8726	10.8868	3.80265	1.18939	0
	110.5	19.0939	8.68367	2.71858	0.943176	0			110.5	19.1356	8.66941	3.05543	0.767438	0			110.5	21.8656	11.0504	3.80227	1.01518	0
	111.5	19.2505	9.43875	3.09788	1.17012	0			111.5	19.2306	8.81317	2.82067	0.850644	0			111.5	22.1546	11.386	3.7429	1.11754	0
	112.5	19.6161	9.32469	3.12991	1.26662	0			112.5	19.3165	8.92646	2.88865	1.03386	0			112.5	22.4874	12.0348	4.23784	1.59801	0
	113.5	19.4372	9.47937	3.05998	1.23535	0			113.5	19.5411	9.23816	2.93591	1.09321	0			113.5	22.6746	12.3508	4.28938	1.78277	0
	114.5	19.6306	9.52508	2.9467	1.19786	0			114.5	19.7376	9.34951	3.31599	0.99635	0			114.5	22.8507	12.511	4.32924	1.67222	0
	115.5	19.8974	9.91843	3.23692	1.20488	0			115.5	19.9071	9.59951	3.30544	1.03111	0			115.5	22.8972	12.6696	4.36555	1.50268	0
	116.5	20.0868	10.0325	3.1221	1.19005	0			116.5	20.0122	9.96474	3.61637	1.07368	0			116.5	23.2277	12.9247	4.52925	1.64996	0
	117.5	20.3443	10.5247	3.53265	1.52716	0			117.5	20.2841	10.2014	3.78199	1.26431	0			117.5	23.3343	13.125	4.75891	1.73472	0
	118.5	20.3114	10.4395	3.45178	1.35294	0			118.5	20.5216	10.1901	3.90504	1.22407	0			118.5	23.4601	13.5786	4.94565	1.76364	0
	119.5	20.3099	10.8657	3.51115	1.36191	0			119.5	20.5345	10.421	4.07807	1.319	0			119.5	23.3574	13.7168	4.66908	1.61911	0
	120.5	20.5267	11.2216	3.69905	1.37833	0			120.5	20.82	10.5925	4.2898	1.47642	0			120.5	23.6085	13.8989	4.96165	1.73393	0
	121.5	20.6122	11.1946	3.59436	1.38106	0			121.5	20.9497	10.7487	4.19723	1.50454	0			121.5	23.7199	14.3368	5.05188	1.83745	0
	122.5	20.4251	10.9887	3.62559	1.17519	0			122.5	21.1509	10.894	4.51832	1.48736	0			122.5	23.7609	14.2403	5.04721	1.85895	0
	123.5	20.6571	11.5708	3.90489	1.60332	0			123.5	20.8899	11.0069	4.28278	1.25845	0			123.5	24.0101	14.7879	5.52141	2.20778	0
	124.5	20.572	11.3048	3.92405	1.37521	0			124.5	20.8181	11.2397	4.13357	1.33189	0			124.5	24.1265	14.9407	5.58197	2.02496	0
	125.5	20.7665	11.5993	4.09591	1.62949	0			125.5	21.0423	11.3081	4.48746	1.45924	0			125.5	24.0449	15.1715	5.44096	1.9906	0
	126.5	20.7599	11.7278	4.33302	1.53378	0			126.5	21.1368	11.2616	4.57224	1.38931	0			126.5	24.2222	15.441	5.52063	1.93355	0
	127.5	20.8681	11.6981	4.43303	1.61348	0			127.5	21.029	11.4503	4.43824	1.35766	0			127.5	23.9617	15.4036	5.43431	1.91208	0
	128.5	20.6052	11.3927	4.08812	1.30136	0			128.5	20.9145	11.685	4.42379	1.30142	0			128.5	24.3941	15.6766	5.63432	1.98357	0
	129.5	20.5896	11.9016	4.29124	1.52949	0			129.5	21.0028	11.8741	4.52145	1.46742	0			129.5	24.5492	16.1614	6.30072	2.55466	0
	130.5	20.7204	11.8583	4.32521	1.35606	0			130.5	20.8974	11.8472	4.47028	1.35183	0			130.5	24.5995	16.2469	6.28665	2.43667	0
	131.5	20.8107	12.138	4.52443	1.79863	0			131.5	21.2649	11.9139	4.64292	1.43734	0			131.5	24.5593	16.2989	6.18744	2.38121	0
	132.5	20.995	12.2009	4.72288	1.52559	0			132.5	21.0306	12.16	4.48629	1.37369	0			132.5	24.5038	16.3477	6.20854	2.33786	0
	133.5	20.847	12.2325	4.54318	1.35957	0			133.5	21.4302	12.5972	4.84957	1.60026	0			133.5	24.6925	16.6122	6.51126	2.45465	0
	134.5	20.7661	11.9966	4.55296	1.26427	0			134.5	21.2989	12.5991	4.71833	1.56706	0			134.5	24.6827	16.7063	6.42297	2.41284	0
	135.5	20.9005	12.4059	4.64476	1.58575	0			135.5	21.4587	12.5999	4.80856	1.55337	0			135.5	24.6843	17.3364	6.99096	2.68317	0
	136.5	20.8634	12.1036	4.37092	1.25841	0			136.5	21.5567	12.6874	4.99215	1.50534	0			136.5	24.7777	17.3082	7.04641	2.84723	0
	137.5	20.763	12.4602	4.55137	1.60838	0			137.5	21.411	12.5823	4.90778	1.34752	0			137.5	24.9875	17.3274	7.08862	3.00583	0
	138.5	20.961	12.5587	4.60295	1.70799	0			138.5	21.3372	12.7518	4.97535	1.37291	0			138.5	25.0023	17.4817	7.28587	2.95152	0
	139.5	20.8884	12.7196	4.58304	1.83653	0			139.5	21.6103	13.1456	5.22184	1.48266	0			139.5	24.9019	17.6059	7.50853	2.99644	0
	140.5	20.8872	12.6516	4.70997	1.8119	0			140.5	21.5685	13.1761	5.28747	1.74557	0			140.5	24.8207	17.736	7.5023	2.92575	0
	141.5	20.7704	12.7258	4.78694	1.81348	0			141.5	21.488	13.0596	5.31364	1.65846	0			141.5	24.9632	17.8758	7.7601	3.05386	0
	142.5	20.8849	12.6255	4.72951	1.6252	0			142.5	21.2935	12.9393	5.17612	1.52057	0			142.5	25.0726	18.1903	7.92885	3.11441	0
	143.5	20.8751	12.4391	4.85568	1.61426	0			143.5	21.2294	13.1839	5.49448	1.49556	0			143.5	25.1765	18.2016	7.95775	3.23862	0
	144.5	20.7454	12.6544	7.62169	2.64276	0			144.5	20.8591	13.0725	5.11169	1.25923	0			144.5	25.3007	18.4899	8.05777	3.81988	0
	145.5	21.361	13.5715	5.05374	2.02402	0			145.5	23.9138	15.5265	7.84763	3.52058	0			145.5	25.432	18.1911	7.91906	1.77183	0
	146.5	21.9884	14.1927	6.1549	2.75879	0			146.5	22.0692	14.1499	6.5398	2.0276	0			146.5	24.0581	19.17	8.82962	3.48395	0
	147.5	19.4021	12.1622	4.89633	1.23106	0			147.5	20.6271	13.2222	5.32731	1.3686	0			147.5	24.7984	18.1813	7.99135	3.92769	0
	148.5	19.1732	11.8895	4.7639	1.33458	0			148.5	20.3368	13.0956	5.59293	1.48306	0			148.5	24.289	17.7633	8.09446	3.29487	0
	149.5	18.6935	11.645	4.8553	1.61856	0			149.5	19.9216	13.2014	5.72222	1.63853	0			149.5	24.266	17.804	8.08119	3.38238	0
	150.5	18.3493	11.5618	4.60685	1.52168	0			150.5	19.7864	12.8018	5.40424	1.57954	0			150.5	23.9136	17.5981	8.00892	3.16637	0
	151.5	17.6658	11.2399	4.72326	1.28731	0			151.5	19.6028	12.7171	5.50153	1.71237	0			151.5	23.7941	17.5532	7.61673	2.823	0
	152.5	17.3278	11.2005	4.72366	1.54745	0			152.5	19.2353	12.6093	5.46481	1.67056	0			152.5	23.1722	17.545	7.66673	3.12652	0
	153.5	16.9251	10.9813	4.6463	1.43846	0			153.5	18.8868	12.4218	5.2781	1.62253	0			153.5	23.0874	17.4508	7.52377	2.9406	0
	154.5	16.8778	10.8063	4.61937	1.5834	0			154.5	18.738	12.4858	5.46285	1.62095	0			154.5	22.939	17.0251	7.5562	2.86323	0
	155.5	16.5622	10.6337	4.69826	1.83963	0			155.5	18.1599	11.9643	5.16402	1.71158	0			155.5	22.5835	16.9614	7.50813	2.84292	0
	156.5	15.94	10.3012	4.57403	1.41934	0			156.5	17.8868	11.939	5.20699	1.52838	0			156.5	22.3445	16.8481	7.414	2.87144	0
	157.5	15.5989	9.88602	4.46507	1.53732	0			157.5	17.4903	11.7729	4.98511	1.67407	0			157.5	21.9972	16.2993	7.07963	2.6738	0
	158.5	15.4599	9.89577	4.37874	1.71231	0			158.5	17.2685	11.6768	4.96246	1.56782	0			158.5	21.9488	16.6375	7.40033	2.93902	0
	159.5	14.8025	9.76726	4.21623	1.6369	0			159.5	16.9853	11.4933	4.86599	1.5151	0			159.5	21.7874	16.4125	7.47493	2.95698	0
	160.5	14.4911	9.54498	4.17326	1.36777	0			160.5	16.8509	11.1819	4.71911	1.55612	0			160.5	21.8214	16.2215	7.22064	2.82965	0
	161.5	14.2501	9.3864	4.22757	1.73926	0			161.5	16.3798	10.8241	4.56559	1.56314	0			161.5	21.6273	16.1872	7.21399	2.90269	0
	162.5	13.9356	9.05514	4.09083	1.57559	0			162.5	16.5544	11.1776	4.91128	1.54321	0			162.5	21.2316	15.9547	7.31204	2.71167	0
	163.5	13.7236	9.15045	4.06036	1.70723	0			163.5	15.9048	10.6839	4.62301	1.1643	0			163.5	21.1835	15.5809	7.10658	2.86598	0
	164.5	13.4669	9.086	4.07989	1.64003	0			164.5	15.7204	10.83	4.67184	1.33735	0			164.5	21.0613	15.7957	7.27844	2.78393	0
	165.5	13.2189	8.49264	3.90179	1.57599	0			165.5	15.6353	10.7401	4.66364	1.32057	0			165.5	20.5164	15.3161	6.76985	2.53746	0
	166.5	13.0154	8.45203	4.00999	1.51895	0			166.5	15.0774	10.3515	4.54685	1.119	0			166.5	20.7269	15.4028	6.9218	3.18042	0
	167.5	12.7294	8.49695	3.84749	1.70645	0			167.5	14.9927	10.0815	4.33433	1.11703	0			167.5	20.3597	15.4782	7.0261	2.91987	0
	168.5	12.5052	8.28094	3.67914	1.28537	0			168.5	14.9259	10.0995	4.54839	0.988919	0			168.5	20.3136	15.2954	6.96948	2.57809	0
	169.5	12.0653	8.05945	3.72523	1.25841	0			169.5	14.872	10.1804	4.66402	1.19204	0			169.5	20.2816	15.2868	7.18783	2.80582	0
	170.5	11.7782	7.77077	3.12131	1.0619	0			170.5	14.6146	10.1163	4.61481	1.34636	0			170.5	20.4206	15.42	7.09564	2.94995	0
	171.5	11.5595	7.3786	3.37405	1.19122	0			171.5	14.631	9.81395	4.60075	1.53346	0			171.5	19.7945	15.0309	6.80618	2.84918	0
	172.5	11.3888	7.345	3.0932	1.22989	0			172.5	14.3896	9.67879	4.43864	1.52681	0			172.5	20.246	15.0489	7.07063	2.86284	0
	173.5	11.0661	7.38367	3.06273	1.39825	0			173.5	13.7708	9.57176	4.45036	1.21978	0			173.5	19.9082	14.9653	6.91829	2.82223	0
	174.5	10.8403	7.03249	2.94552	1.15488	0			174.5	13.9689	9.53583	4.59801	1.53033	0			174.5	19.8476	14.6965	6.79799	2.59292	0
	175.5	10.638	6.83211	2.69084	1.23613	0			175.5	13.8505	9.32645	4.41091	1.40533	0			175.5	19.339	14.5563	6.75189	2.58786	0
	176.5	10.4931	6.98914	2.86975	1.46699	0			176.5	13.5091	9.29012	4.35075	1.41588	0			176.5	19.4773	14.5637	6.6972	2.70894	0
	177.5	10.5564	7.06842	3.02247	1.34315	0			177.5	13.3197	9.43193	4.25193	1.4405	0			177.5	19.1511	14.3227	6.72925	2.61558	0
	178.5	10.3568	6.96921	3.11038	1.43339	0			178.5	13.1688	9.32762	4.51481	1.65455	0			178.5	19.0468	14.0657	6.66906	2.59448	0
	179.5	10.1607	6.8403	2.83497	1.17714	0			179.5	13.031	8.98035	4.1773	1.51861	0			179.5	18.9792	14.0356	6.54994	2.55582	0
	180.5	9.80676	6.53992	2.80139	1.02949	0			180.5	13.0079	8.84558	4.39489	1.7733	0			180.5	19.0507	13.6985	6.31439	2.49724	0
	181.5	9.63722	6.56804	2.96272	1.33066	0			181.5	12.9349	8.82292	4.38471	1.5225	0			181.5	18.8402	13.9754	6.81283	2.7484	0
	182.5	9.59701	6.54735	2.90883	1.39317	0			182.5	12.5302	8.59052	4.01482	1.48306	0			182.5	18.7476	13.9684	6.57181	2.37417	0
	183.5	9.24737	6.15671	2.8213	1.00955	0			183.5	12.345	8.87683	4.24879	1.4315	0			183.5	18.5245	14.0821	6.51088	2.58589	0
	184.5	9.07276	6.12117	2.51428	1.08966	0			184.5	12.0239	8.51941	4.04995	1.69244	0			184.5	18.3617	14.0579	6.39291	2.55035	0
	185.5	9.01457	5.97234	2.6467	1.11661	0			185.5	12.1915	8.64676	4.21481	1.67289	0			185.5	18.0788	13.8582	6.21907	2.38161	0
	186.5	8.7005	5.9032	2.73186	1.05566	0			186.5	11.7407	8.14832	3.84566	1.30337	0			186.5	17.9175	13.4555	5.92454	2.43825	0
	187.5	9.08255	6.27312	2.78654	1.37559	0			187.5	11.6505	8.04598	3.74488	1.21393	0			187.5	17.8249	13.8399	5.99447	2.5363	0
	188.5	8.77433	5.94421	2.59515	1.23848	0			188.5	11.4278	8.02021	3.90701	1.15533	0			188.5	17.6238	13.3676	5.98118	2.26286	0
	189.5	8.49659	5.49617	2.376	0.671676	0			189.5	11.4736	7.92412	3.69294	1.33972	0			189.5	17.6511	13.4133	6.1804	2.4816	0
	190.5	8.44895	5.59734	2.63577	1.08574	0			190.5	11.2056	7.73545	3.46091	1.30221	0			190.5	17.2156	13.1297	5.96985	2.48355	0
	191.5	8.35557	5.52156	2.57638	1.02286	0			191.5	11.5193	8.10927	3.92887	1.52722	0			191.5	17.1042	12.9293	5.88664	2.33549	0
	192.5	8.23918	5.34929	2.59826	1.10216	0			192.5	11.1571	7.78427	3.72887	1.29947	0			192.5	17.1851	13.0223	5.99408	2.40933	0
	193.5	8.16925	5.37508	2.51857	1.28848	0			193.5	11.0888	7.82801	3.70191	1.18931	0			193.5	17.1257	13.1739	6.04564	2.38589	0
	194.5	7.80831	5.10007	2.26741	0.908004	0			194.5	11.0017	7.75614	3.81362	1.36352	0			194.5	16.6894	12.7133	5.50932	2.03355	0
	195.5	7.83761	5.09616	2.47171	1.1588	0			195.5	10.9806	7.92957	3.89567	1.53189	0			195.5	16.9433	12.7813	5.78079	2.3855	0
	196.5	7.52082	5.28561	2.38772	1.14864	0			196.5	10.6173	7.53075	3.56676	1.2268	0			196.5	16.6675	12.7383	5.89486	2.11012	0
	197.5	7.66455	5.19029	2.43419	1.15565	0			197.5	10.3978	7.41591	3.51636	1.17759	0			197.5	17.0152	12.8801	6.01127	2.19881	0
	198.5	7.56497	5.15202	2.34241	1.16777	0			198.5	10.3681	7.44324	3.76559	1.43461	0			198.5	16.8871	12.8075	6.06245	2.41637	0
	199.5	7.69426	5.00124	2.18342	1.29277	0			199.5	10.1271	7.35341	3.53669	1.41354	0			199.5	16.4413	12.4157	5.86946	2.22458	0
	200.5	7.00245	4.86882	2.1049	0.940826	0			200.5	10.0075	7.29129	3.53159	1.18072	0			200.5	16.3289	12.1899	5.78744	2.46832	0
	201.5	7.33606	4.91687	1.97951	0.972457	0			201.5	9.96729	6.9823	3.43238	1.33151	0			201.5	16.4304	12.4754	5.92297	2.42145	0
	202.5	7.24659	4.88913	2.02521	1.17168	0			202.5	9.37277	6.76747	3.22652	0.886579	0			202.5	16.1695	12.3211	6.00541	2.29292	0
	203.5	7.03019	4.68797	1.85685	0.930663	0			203.5	9.56222	6.86083	3.46638	1.20456	0			203.5	15.9855	11.9985	5.6347	2.04762	0
	204.5	6.98489	4.71687	1.68382	1.18693	0			204.5	9.22354	6.65964	3.32378	1.15806	0			204.5	15.9503	12.2536	5.93159	2.31091	0
	205.5	6.79347	4.55865	2.00177	1.29315	0			205.5	9.27471	6.63152	3.34214	1.19711	0			205.5	15.9331	12.07	5.90893	2.56052	0
	206.5	6.51535	4.64148	2.07092	1.2041	0			206.5	9.10909	6.32607	3.06481	0.915876	0			206.5	15.7543	11.7657	5.88667	2.22613	0
	207.5	6.85208	4.60867	1.96116	1.26076	0			207.5	8.70791	6.47254	3.18551	0.906888	0			207.5	15.8605	11.8418	5.99173	2.19762	0
	208.5	6.31691	4.37157	1.72287	1.0045	0			208.5	9.04969	6.47879	3.34409	1.29399	0			208.5	15.4777	11.7731	5.94252	2.27417	0
	209.5	6.42277	4.29303	1.92717	0.890045	0			209.5	8.80557	6.16317	3.10896	1.35806	0			209.5	15.5855	11.484	5.67766	2.18823	0
	210.5	6.41221	4.40593	2.07248	1.12637	0			210.5	8.69776	6.26239	3.06286	1.32251	0			210.5	15.3683	12.0172	6.20266	2.51323	0
	211.5	6.43449	4.37897	1.80021	1.08691	0			211.5	8.47199	5.95302	2.58552	0.960813	0			211.5	15.4976	11.7528	5.8468	2.39371	0
	212.5	6.22122	4.32274	1.84788	1.1963	0			212.5	8.47939	6.08817	2.7105	0.601041	0			212.5	15.63	11.743	6.05891	2.51167	0
	213.5	5.97082	4.13329	1.51741	0.707626	0			213.5	8.52354	6.03896	2.61481	1.12486	0			213.5	15.5671	11.6746	6.05345	2.61285	0
	214.5	5.73214	3.87819	1.60763	1.09042	0			214.5	8.53526	5.98427	2.78709	0.928769	0			214.5	15.2761	11.6469	5.87338	2.39059	0
	215.5	5.64581	4.0235	1.77366	0.818557	0			215.5	8.50947	6.00692	2.89294	1.12954	0			215.5	15.0734	11.1145	5.67141	2.62495	0
	216.5	5.7794	4.14186	1.74905	0.790038	0			216.5	8.23878	5.78466	2.79566	1.13189	0			216.5	15.1839	11.5297	6.07492	2.51831	0
	217.5	5.86924	3.98444	1.6717	1.01387	0			217.5	7.97473	5.92452	2.7945	1.02447	0			217.5	15.1159	11.4192	5.7136	2.29761	0
	218.5	5.72784	4.14499	1.68889	0.688079	0			218.5	8.19267	6.04793	2.91441	1.15259	0			218.5	14.9523	11.3973	5.65892	2.35347	0
	219.5	5.55676	3.92429	1.57289	0.819732	0			219.5	7.95442	5.44326	2.53826	0.881116	0			219.5	14.6703	11.1325	5.43939	2.12457	0
	220.5	5.22862	4.02467	1.60881	0.61972	0			220.5	7.93565	5.63857	2.8484	0.977994	0			220.5	14.6148	11.0153	5.64407	2.23903	0
	221.5	5.58839	4.24966	1.5588	0.785339	0			221.5	7.76184	5.47293	2.64373	1.044	0			221.5	14.5425	11.2239	5.65344	2.21089	0
	222.5	5.37121	4.20163	1.78654	1.09943	0			222.5	7.50714	5.66863	2.6359	0.961576	0			222.5	14.6894	11.0567	5.8097	1.91754	0
	223.5	4.91964	3.37859	1.07052	0.39981	0			223.5	7.59893	5.68192	2.53005	0.942044	0			223.5	14.3785	10.6555	5.54329	1.77652	0
	224.5	5.18878	3.74577	1.52365	0.741607	0			224.5	7.67158	5.69637	2.8027	1.20454	0			224.5	14.3433	10.7063	5.49603	1.89253	0
	225.5	5.32472	3.97624	1.51077	0.756851	0			225.5	7.15675	5.32918	2.51559	0.890866	0			225.5	14.3156	10.8684	5.75227	2.2527	0
	226.5	4.81613	3.78914	1.15529	0.781448	0			226.5	7.4298	5.52684	2.50349	0.999478	0			226.5	14.5011	10.8426	5.72455	2.11949	0
	227.5	4.99348	3.70398	1.30217	0.841613	0			227.5	7.24423	5.33622	2.44566	0.877195	0			227.5	14.3097	10.8809	5.62533	2.23277	0
	228.5	4.62434	3.43329	0.986555	0.506072	0			228.5	7.49153	5.30654	2.69294	1.17917	0			228.5	13.9687	10.7926	5.51243	2.05972	0
	229.5	4.38604	3.04616	1.02795	0.500198	0			229.5	7.49075	5.33075	2.54919	0.840894	0			229.5	13.7601	10.6739	5.55735	2.18707	0
	230.5	4.73683	3.66453	1.46663	0.87091	0			230.5	7.54032	5.3366	2.73551	1.02681	0			230.5	13.7281	10.5805	5.37416	1.95778	0
	231.5	4.80871	3.24928	1.22522	0.586532	0			231.5	6.91027	5.11551	2.39451	0.553769	0			231.5	13.7288	10.568	5.19407	1.84175	0
	232.5	4.61027	3.27039	1.23967	0.519729	0			232.5	6.99697	5.06708	2.26794	0.754941	0			232.5	13.5972	10.3879	4.93042	1.58707	0
	233.5	4.47316	3.24693	0.954114	0.227935	0			233.5	7.05323	4.94443	2.4152	0.994779	0			233.5	13.514	10.7016	5.08667	1.80699	0
	234.5	4.57316	3.2989	1.28967	0.540817	0			234.5	6.92588	5.0913	2.55505	1.01704	0			234.5	13.4949	10.4117	5.164	1.72223	0
	235.5	4.53176	3.37157	1.28303	0.458022	0			235.5	6.99113	5.00107	2.51403	0.816266	0			235.5	13.5491	10.4954	5.08275	1.77182	0
	236.5	4.50674	3.39734	1.52989	0.609954	0			236.5	6.83253	5.14676	2.47927	0.93736	0			236.5	13.5867	10.5379	5.1015	1.92418	0
	237.5	4.52276	3.09538	1.10685	0.268554	0			237.5	6.7048	4.88741	2.58942	0.887372	0			237.5	13.1296	10.0274	4.69407	1.5148	0
	238.5	4.29425	3.13444	0.997861	0.490814	0			238.5	6.73916	4.86003	2.58044	0.929532	0			238.5	13.2105	9.65628	4.5597	1.43159	0
	239.5	4.17746	2.87077	0.851392	0.123626	0			239.5	6.49346	4.71317	2.57223	0.791272	0			239.5	13.0746	9.67856	4.8769	1.73785	0
	240.5	4.44035	3.13093	1.04631	0.270126	0			240.5	6.5122	4.33426	2.29919	0.623685	0			240.5	13.1656	9.74614	4.78158	1.52847	0
	241.5	4.36691	3.03364	0.84123	0.337295	0			241.5	6.25909	4.54364	2.42417	0.490491	0			241.5	13.0964	10.0461	4.98704	1.88043	0
	242.5	4.20871	3.1403	0.954908	0.320892	0			242.5	6.19189	4.22919	2.10268	0.843991	0			242.5	12.7659	9.83208	4.84367	1.698	0
	243.5	4.19268	2.97819	0.95178	0.480651	0			243.5	5.98916	4.16199	2.32653	0.53227	0			243.5	12.6558	9.752	4.74838	1.52261	0
	244.5	3.82238	2.84929	0.897489	0.179107	0			244.5	6.23605	4.34676	2.39411	0.863919	0			244.5	12.714	9.53832	4.9804	1.92964	0
	245.5	3.87043	2.69772	0.813505	0.0951226	0			245.5	5.87705	3.87998	1.95896	0.570951	0			245.5	12.7441	9.76255	4.98391	1.66676	0
	246.5	4.00518	2.86294	1.10568	0.539642	0			246.5	5.88096	4.04051	1.97692	0.618222	0			246.5	12.8007	9.68872	4.83236	1.71049	0
	247.5	3.74894	2.50163	0.679517	0.179885	0			247.5	5.9087	4.10848	2.02613	0.717435	0			247.5	12.6402	9.5317	4.98588	1.65933	0
	248.5	3.76965	2.55203	1.05725	0.281463	0			248.5	5.74737	4.03192	2.01403	0.770169	0			248.5	12.3464	9.32505	4.70813	1.39839	0
	249.5	3.82238	2.65398	0.870527	0.252151	0			249.5	6.10948	4.28426	2.30465	0.79321	0			249.5	12.2632	9.22582	4.73704	1.32497	0
	250.5	3.53526	2.6028	0.95413	0.149032	0			250.5	5.87745	3.94286	1.94645	0.70181	0			250.5	12.4644	9.33832	4.63235	1.44253	0
	251.5	3.81729	2.73093	1.34747	0.38182	0			251.5	5.76104	4.07958	2.02966	0.747129	0			251.5	12.4156	9.6516	4.98547	1.66987	0
	252.5	3.69348	2.61571	1.09944	0.216995	0			252.5	5.67979	3.87215	2.02575	0.723294	0			252.5	12.2664	9.45162	4.84994	1.45427	0
	253.5	3.65129	2.56648	0.988889	0.410751	0			253.5	5.97627	4.25144	2.53355	1.27017	0			253.5	12.2851	9.50083	5.06439	1.65622	0
	254.5	3.42433	2.71725	1.1752	0.284957	0			254.5	5.5626	4.15615	2.40581	1.03071	0			254.5	12.0867	9.57231	5.02455	1.71792	0
	255.5	3.70167	2.60748	1.02405	0.286132	0			255.5	5.42706	3.92215	2.11285	0.659619	0			255.5	11.8726	9.16605	4.52533	1.36246	0
	256.5	3.46379	2.58366	0.874036	0.548629	0			256.5	5.27471	3.82332	2.16482	0.459638	0			256.5	12.1027	9.38599	4.839	1.77614	0
	257.5	3.23059	2.23444	0.613874	0.177551	0			257.5	5.48525	3.72722	1.90113	0.641263	0			257.5	11.9019	9.16918	4.70813	1.51713	0
	258.5	3.31338	2.23912	0.642393	0.415817	0			258.5	5.21455	3.70966	1.66051	0.280713	0			258.5	11.7956	8.81607	4.26751	1.45503	0
	259.5	3.22708	2.14851	0.529127	0.53691	0			259.5	5.5048	3.85575	1.79137	0.681119	0			259.5	11.7847	8.75083	4.39407	1.46715	0
	260.5	3.28137	2.08211	0.578733	0.335738	0			260.5	5.12042	3.79364	1.84138	0.494397	0			260.5	11.4808	8.7184	4.39174	1.29059	0
	261.5	3.46769	2.18248	0.71623	0.362686	0			261.5	5.25909	3.88504	2.05074	0.554151	0			261.5	11.6179	8.72348	4.30735	1.45425	0
	262.5	3.27003	2.19264	0.61897	0.425582	0			262.5	5.17901	3.73075	1.85114	0.4651	0			262.5	11.5503	9.02622	4.61009	1.71948	0
	263.5	3.22354	2.33092	0.793958	0.522842	0			263.5	5.32785	3.77997	1.95974	0.657682	0			263.5	11.5113	8.71334	4.46089	1.30073	0
	264.5	3.01692	2.15086	0.710386	0.224029	0			264.5	5.14933	3.70069	1.81794	0.493222	0			264.5	11.4656	8.73091	4.39251	1.41363	0
	265.5	3.16613	2.43718	0.974424	0.492767	0			265.5	5.2161	3.90653	2.06519	0.7608	0			265.5	11.548	8.89536	4.49955	1.63356	0
	266.5	2.93254	2.16569	0.924436	0.390823	0			266.5	4.83135	3.83388	1.7988	0.483853	0			266.5	11.3921	8.93091	4.46322	1.4191	0
	267.5	2.90911	1.93875	0.867033	0.32521	0			267.5	5.03916	3.85926	1.92223	0.649854	0			267.5	11.2777	8.48091	3.9683	1.29487	0
	268.5	2.84738	1.79343	0.671308	0.288085	0			268.5	5.09855	3.88817	2.00231	0.756894	0			268.5	11.0058	8.48325	4.36282	1.38356	0
	269.5	2.79893	1.85202	0.854902	0.453323	0			269.5	4.83996	3.66201	1.68552	0.685025	0			269.5	10.9964	8.4813	4.21948	1.43317	0
	270.5	2.93138	1.86063	0.910779	0.351379	0			270.5	4.6751	3.79286	1.90037	0.207288	0			270.5	11.0128	8.6145	4.17103	1.70112	0
	271.5	2.88214	1.75749	0.693571	0.116607	0			271.5	4.9505	3.82996	1.93043	0.657682	0			271.5	10.8812	8.38208	3.91713	1.22613	0
	272.5	2.93449	2.06256	0.90489	0.415038	0			272.5	4.60792	3.437	1.9445	0.427976	0			272.5	10.5781	8.47037	4.08665	1.41637	0
	273.5	2.82942	1.76062	0.709989	0.364654	0			273.5	4.92275	3.81824	2.19332	0.878766	0			273.5	10.7937	8.15436	4.14877	1.58395	0
	274.5	2.73565	1.65553	0.627164	0.101363	0			274.5	4.57119	3.36669	1.74996	0.402204	0			274.5	10.939	8.7184	4.39563	1.63823	0
	275.5	2.99424	1.95904	1.04356	0.442382	0			275.5	4.6247	3.68817	2.05622	0.546735	0			275.5	11.0288	8.42739	4.25267	1.60464	0
	276.5	2.59817	1.6075	0.657255	0.163085	0			276.5	4.68096	3.42255	1.91558	0.605329	0			276.5	10.916	8.28989	4.26323	1.57301	0
	277.5	2.83332	1.65085	0.87483	0.470901	0			277.5	4.79463	3.54129	2.04176	0.780332	0			277.5	11.3023	8.3938	4.1644	1.71715	0
	278.5	2.62121	1.86023	0.819364	0.173629	0			278.5	4.63758	3.81278	2.23043	0.703748	0			278.5	10.6593	7.96607	4.00267	1.35387	0
	279.5	2.89309	1.64734	0.754133	0.430679	0			279.5	4.51184	3.36943	1.77146	0.546353	0			279.5	10.7984	7.84928	3.96049	1.407	0
	280.5	2.84112	1.87936	0.661542	0.51387	0			280.5	4.36418	3.42295	1.8359	0.622129	0			280.5	10.746	8.31685	4.31947	1.79489	0
	281.5	2.90557	2.03601	0.772092	0.425597	0			281.5	4.4544	3.57958	2.12185	0.726804	0			281.5	10.3148	7.73404	3.87962	1.46402	0
	282.5	2.70597	1.88953	0.819364	0.390045	0			282.5	4.5044	3.58895	2.10896	1.04948	0			282.5	10.4671	8.1313	3.89251	1.62222	0
	283.5	2.59854	1.70592	0.727552	0.354873	0			283.5	4.26104	3.44637	1.91831	0.445569	0			283.5	10.4199	8.26802	4.17885	1.81598	0
	284.5	2.62941	1.82271	0.660749	0.17987	0			284.5	4.25244	3.20613	1.9316	0.351026	0			284.5	10.164	8.27504	4.05461	1.43198	0
	285.5	2.96652	2.07663	0.868574	0.638885	0			285.5	4.23683	3.44052	2.00973	0.622525	0			285.5	10.5495	8.36136	4.09329	2.10387	0
	286.5	2.51925	1.76335	0.345136	0.0412133	0			286.5	4.32432	3.31708	1.99332	0.686185	0			286.5	10.462	8.3356	4.21673	1.93434	0
	287.5	2.96652	1.68014	0.644742	0.325973	0			287.5	4.11689	3.20888	1.87185	0.345166	0			287.5	10.4757	8.1059	4.02922	1.80932	0
	288.5	2.56535	1.57271	0.463102	0.129104	0			288.5	4.48641	3.57996	2.10152	0.940473	0			288.5	10.5628	7.91881	4.13237	1.89606	0
	289.5	2.78099	1.18133	0.45297	0.0607599	0			289.5	3.78839	3.02838	1.47417	0.467038	0			289.5	10.5089	7.97699	4.16205	2.05777	0
	290.5	2.67668	1.50359	0.596693	0.131454	0			290.5	3.89698	3.27489	1.68903	0.212354	0			290.5	10.4781	7.68053	4.10464	1.90739	0
	291.5	2.84855	1.35007	0.539274	0.326354	0			291.5	3.90206	2.99051	1.50855	0.309629	0			291.5	10.1847	7.70319	4.20073	1.75583	0
	292.5	2.62239	1.27663	0.347089	0.297851	0			292.5	4.01573	3.07605	1.61011	0.323285	0			292.5	9.97767	7.40044	3.92259	1.62886	0
	293.5	2.72355	1.6407	0.685377	0.384963	0			293.5	3.57316	2.85381	1.41637	0.170179	0			293.5	10.166	7.56137	4.25462	1.74058	0
	294.5	2.75128	1.44849	0.66348	0.155273	0			294.5	3.70518	2.94676	1.43356	0.306501	0			294.5	10.323	7.73677	4.09095	1.89253	0
	295.5	2.8173	1.7446	0.730283	0.498626	0			295.5	3.52549	2.83934	1.49488	0.0951663	0			295.5	10.2577	7.91918	4.27376	1.87495	0
	296.5	2.55442	1.74969	0.57327	0.131057	0			296.5	3.63604	3.00966	1.35934	0.0908634	0			296.5	10.1804	7.53012	3.82844	1.65658	0
	297.5	2.56808	1.2325	0.517408	0.0650323	0			297.5	3.69152	2.91747	1.3699	0.281888	0			297.5	9.99486	7.65981	4.08235	1.72809	0
	298.5	2.42903	1.56297	0.485395	-0.00799625	0			298.5	3.64543	2.68624	1.32575	0.236982	0			298.5	9.97688	7.5774	3.85463	1.66168	0
	299.5	2.63372	1.66922	0.68968	0.285354	0			299.5	3.36807	2.76746	1.4148	0.0287601	0			299.5	10.221	7.75826	4.23001	1.71364	0
	300.5	2.40051	1.60084	0.440061	0.131851	0			300.5	3.69151	2.86003	1.50153	0.587354	0			300.5	10.162	7.55631	4.20073	1.7234	0
	301.5	2.27316	1.33952	0.159193	-0.152543	0			301.5	3.47549	2.82607	1.55738	0.385404	0			301.5	10.0644	7.80045	4.14447	1.88629	0
	302.5	1.86964	1.26102	0.146711	-0.357606	0			302.5	3.79424	3.19754	1.67379	0.670957	0			302.5	10.125	7.48833	4.11947	2.02498	0
	303.5	2.27198	1.25592	0.226774	-0.122452	0			303.5	3.40244	2.86511	1.39292	0.48657	0			303.5	10.1523	7.87818	4.38861	1.79919	0
	304.5	2.26887	1.4821	0.515851	0.0502008	0			304.5	3.53019	2.86824	1.6773	0.23306	0			304.5	9.83235	7.16059	4.01321	1.63277	0
	305.5	2.40051	1.37663	0.382246	0.0381006	0			305.5	3.75167	2.89678	1.70817	0.579938	0			305.5	9.80502	7.54965	4.04876	1.46207	0
	306.5	2.22668	1.2782	0.143964	-0.107621	0			306.5	3.82629	2.76865	1.68005	0.476819	0			306.5	9.73666	7.20865	3.76361	1.46481	0
	307.5	2.21965	1.11218	0.204908	-0.0806586	0			307.5	3.34815	2.82723	1.40427	0.247129	0			307.5	9.57258	7.16097	4.03586	1.31283	0
	308.5	2.31495	1.42702	0.443571	-0.17363	0			308.5	3.27589	2.69052	1.25271	0.320569	0			308.5	9.78822	7.20941	4.11281	1.53276	0
	309.5	2.28956	1.51529	0.506849	0.0755761	0			309.5	3.39816	2.79482	1.47224	0.379544	0			309.5	9.51712	7.41175	4.19603	1.57651	0
	310.5	2.12237	1.38132	0.191633	-0.107621	0			310.5	3.47238	2.85108	1.58161	0.356504	0			310.5	9.31674	6.98831	3.78509	1.28042	0
	311.5	2.21614	1.56256	0.488508	0.115035	0			311.5	3.4376	2.92685	1.68825	0.581113	0			311.5	9.27025	6.7645	3.69485	1.23863	0
	312.5	2.22512	1.436	0.363111	0.0220788	0			312.5	3.64697	2.94637	1.5062	0.683835	0			312.5	9.04719	6.80551	3.64447	1.25386	0
	313.5	2.28332	1.3907	0.394361	-0.11699	0			313.5	3.20323	2.68778	1.34449	0.32211	0			313.5	9.32768	6.86763	3.50386	1.3773	0
	314.5	2.15013	1.49734	0.403348	-0.0466773	0			314.5	3.42277	2.90653	1.50075	0.417829	0			314.5	9.50892	7.06528	3.81672	1.84215	0
	315.5	2.20871	1.42937	0.402555	0.0486291	0			315.5	3.09228	2.61122	1.36169	0.288922	0			315.5	9.0437	6.5809	3.5722	1.36911	0
	316.5	2.04231	1.37466	0.580289	0.151367	0			316.5	3.17315	2.45771	1.17809	0.15727	0			316.5	9.10306	6.74341	3.55072	1.44098	0
	317.5	1.90559	1.47351	0.449827	-0.0720679	0			317.5	3.32707	2.65692	1.46247	0.256116	0			317.5	9.19681	6.94692	3.73391	1.71715	0
	318.5	2.1837	1.74264	0.222471	0.0228418	0			318.5	2.98213	2.56824	1.46714	0.289701	0			318.5	9.14525	6.96997	3.71283	1.70973	0
	319.5	2.09152	1.60788	0.679121	0.00996334	0			319.5	3.08215	2.61943	1.46755	0.239316	0			319.5	9.12025	6.79264	3.53587	1.52771	0
	320.5	1.95753	1.50514	0.265836	-0.0966803	0			320.5	2.86651	2.34989	1.38317	0.253766	0			320.5	8.93744	6.93637	3.73626	1.58902	0
	321.5	2.09971	1.14343	0.449033	0.26387	0			321.5	2.93449	2.51395	1.31794	0.0600101	0			321.5	9.07924	6.94066	3.68002	1.74567	0
	322.5	2.01417	1.39459	0.65022	0.308395	0			322.5	3.13253	2.48036	1.52926	0.267438	0			322.5	9.10776	6.72817	3.7472	1.54527	0
	323.5	1.86106	1.33289	0.458814	0.293182	0			323.5	3.1251	2.55849	1.35152	0.467832	0			323.5	9.16516	6.55159	3.74408	1.52574	0
	324.5	1.98799	1.53171	0.659971	0.367767	0			324.5	2.84542	2.76279	1.41051	0.289716	0			324.5	9.00659	6.59653	3.63783	1.56793	0
	325.5	1.71769	1.07194	0.379514	-0.0298774	0			325.5	3.11689	2.64481	1.27886	0.415479	0			325.5	8.98549	6.52661	3.4804	1.58824	0
	326.5	1.62669	1.1407	0.365842	-0.019715	0			326.5	3.1997	2.57566	1.61871	0.592038	0			326.5	8.94798	6.66449	3.66829	1.52652	0
	327.5	1.93019	1.31493	0.601789	0.10527	0			327.5	3.23567	2.62725	1.49685	0.39166	0			327.5	8.62884	6.31879	3.37414	1.13277	0
	328.5	2.04425	1.36452	0.686536	0.123626	0			328.5	3.00949	2.72841	1.52145	0.43736	0			328.5	9.13783	6.63013	3.714	1.55972	0
	329.5	1.83175	1.28288	0.558408	-0.0205085	0			329.5	2.94892	2.48465	1.17379	0.494382	0			329.5	8.84094	6.49495	3.57219	1.51558	0
	330.5	2.07354	1.41295	0.433424	0.30957	0			330.5	2.48448	2.03426	0.932777	0.12251	0			330.5	8.39602	6.37232	3.28822	0.98004	0
	331.5	1.76886	1.10202	0.464277	0.0130761	0			331.5	3.00323	2.57332	1.29684	0.696729	0			331.5	8.6972	6.47699	3.30423	1.21559	0
	332.5	1.76925	0.912963	0.291242	-0.270905	0			332.5	2.72979	2.44365	1.12107	0.601438	0			332.5	8.76245	6.61568	3.5148	1.24567	0
	333.5	1.91771	1.11414	0.456083	-0.0654303	0			333.5	2.69659	2.41083	1.34216	0.227994	0			333.5	8.54291	6.39496	3.30462	1.32457	0
	334.5	1.92277	1.39148	0.463895	-0.00604313	0			334.5	2.77433	2.25147	1.39371	0.497144	0			334.5	8.48002	6.45005	3.16868	1.09801	0
	335.5	2.01104	1.50359	0.575605	0.116592	0			335.5	2.82511	2.27957	1.37067	0.613538	0			335.5	8.38586	6.25669	3.17257	1.1523	0
	336.5	2.02198	1.43523	0.438505	0.28926	0			336.5	2.64776	2.31122	1.67847	0.415876	0			336.5	8.18939	6.25669	3.25619	0.984328	0
	337.5	1.94932	1.45163	0.590452	0.234954	0			337.5	2.97393	2.36786	1.42457	0.583066	0			337.5	8.19525	6.09458	2.85383	0.899169	0
	338.5	1.80793	1.28288	0.400602	0.25566	0			338.5	2.31573	2.05927	1.15308	0.333844	0			338.5	7.98158	6.10121	2.9519	0.851516	0
	339.5	1.90559	1.21374	0.369749	0.035354	0			339.5	2.57942	2.2163	1.17068	0.057294	0			339.5	7.98431	6.08013	2.86361	0.882399	0
	340.5	1.68371	1.18562	0.570142	0.291595	0			340.5	2.57392	2.18152	1.19019	0.259229	0			340.5	8.09486	6.14731	2.86985	1.05229	0
	341.5	1.62472	1.42389	0.278333	0.155273	0			341.5	2.88449	2.18154	1.18005	0.504163	0			341.5	8.04135	5.89458	2.94877	0.771056	0
	342.5	1.79269	1.34186	0.13809	0.309173	0			342.5	2.44621	2.15731	1.06989	0.395566	0			342.5	8.29175	6.19107	3.22416	1.0359	0
	343.5	1.9552	1.33484	0.445524	0.034179	0			343.5	2.61065	2.19403	1.03747	0.226026	0			343.5	8.44682	6.19692	3.34799	1.35933	0
	344.5	1.64112	1.00474	0.0271583	0.0470727	0			344.5	2.53253	2.30615	1.13161	0.29205	0			344.5	8.12454	6.11136	2.9808	0.973006	0
	345.5	1.87083	0.998901	0.178342	0.0732568	0			345.5	2.6419	2.24794	1.09138	0.32681	0			345.5	7.92769	5.79457	2.69604	0.954253	0
	346.5	1.56378	1.28053	0.223249	0.169341	0			346.5	2.7263	2.2546	1.13865	0.372129	0			346.5	8.04448	5.9188	2.86284	0.948394	0
	347.5	1.67395	1.44304	0.459592	0.211135	0			347.5	2.70439	2.03386	1.07261	0.162351	0			347.5	8.00189	6.21685	3.01753	1.10972	0
	348.5	1.73216	1.42195	0.454908	0.296295	0			348.5	2.63684	2.32685	1.13122	0.216275	0			348.5	7.88823	6.01802	2.78822	0.952315	0
	349.5	1.69075	1.17586	0.40843	-0.0560462	0			349.5	2.55792	2.20262	1.28551	0.457273	0			349.5	8.16792	6.13442	3.14174	0.926924	0
	350.5	1.39387	1.06493	0.215848	0.0873101	0			350.5	2.4083	2.16982	1.13551	0.364698	0			350.5	7.78039	5.89417	2.7429	0.884322	0
	351.5	1.88604	1.56413	0.409589	0.340041	0			351.5	2.50167	2.11553	1.10152	0.199079	0			351.5	7.86595	6.02153	3.14642	0.973006	0
	352.5	1.80716	1.30516	0.367017	0.179504	0			352.5	2.35909	2.12255	1.0402	0.333066	0			352.5	7.99486	6.15786	3.01829	0.935897	0
	353.5	1.81613	1.20906	0.301008	0.0330194	0			353.5	2.44192	2.16318	1.30193	0.331891	0			353.5	7.96557	5.95201	3.0601	0.950743	0
	354.5	1.72473	1.20711	0.0967078	0.0884851	0			354.5	2.56846	2.21044	1.12263	0.385404	0			354.5	7.88548	5.61411	2.58081	0.691756	0
	355.5	1.62121	1.29187	0.388898	0.130676	0			355.5	2.52043	2.06748	0.801536	0.085416	0			355.5	8.12025	6.05669	2.94447	1.0648	0
	356.5	1.8419	1.33327	0.419752	0.168945	0			356.5	2.45558	2.13857	0.860115	0.285016	0			356.5	7.90541	5.92621	2.94955	0.863631	0
	357.5	1.9087	1.42584	0.435758	0.26387	0			357.5	2.41339	2.17137	0.832389	0.26782	0			357.5	8.12768	6.23755	3.35228	1.22964	0
	358.5	1.81066	1.41179	0.493955	0.297454	0			358.5	2.72862	2.41863	0.944099	0.443204	0			358.5	7.71713	5.93013	2.92143	0.990981	0
	359.5	1.82083	1.53993	0.618589	0.21466	0			359.5	2.40324	2.09209	0.899574	0.205335	0			359.5	7.65266	5.91761	3.01867	0.633147	0
	360.5	1.60167	1.06413	0.496702	0.227935	0			360.5	2.66065	2.36589	1.06364	0.548291	0			360.5	7.55189	5.76216	2.60032	1.03668	0
	361.5	1.88369	1.11296	0.588102	0.112701	0			361.5	2.48916	2.00536	0.953865	0.342435	0			361.5	7.72259	6.01958	3.14564	1.04019	0
	362.5	1.65519	0.999679	0.251783	0.112686	0			362.5	2.4837	2.02333	0.814415	-0.0645779	0			362.5	7.48626	5.84574	2.93547	1.12926	0
	363.5	1.64776	1.08444	0.28967	0.123245	0			363.5	2.6083	2.31395	1.08709	0.480329	0			363.5	7.4933	5.84693	2.9226	0.999953	0
	364.5	1.48565	0.867645	0.138502	0.148635	0			364.5	2.73448	2.43425	1.18316	0.457669	0			364.5	7.69758	5.9641	2.96946	0.861281	0
	365.5	1.72082	1.10712	0.427564	0.400207	0			365.5	2.44816	2.23545	1.09138	0.242444	0			365.5	7.44369	5.86724	3.15619	1.01012	0
	366.5	1.50988	0.846954	0.26193	0.468551	0			366.5	2.56378	2.36513	0.892158	0.255719	0			366.5	7.79526	5.89145	2.93588	1.16832	0
	367.5	1.7095	1.045	0.525617	0.259963	0			367.5	2.42861	2.40497	1.2734	0.359616	0			367.5	7.51361	6.05199	2.90971	1.02339	0
	368.5	1.4673	0.843032	0.291227	0.277541	0			368.5	2.41612	2.1702	1.06403	0.128385	0			368.5	7.23314	5.80043	2.67102	0.712844	0
	369.5	1.78761	1.12819	0.437711	0.395507	0			369.5	2.18878	2.18738	1.13901	0.118604	0			369.5	7.48236	5.89769	2.83001	1.08707	0
	370.5	1.50755	1.13328	0.376005	0.164657	0			370.5	2.08409	1.7999	1.01247	0.0365726	0			370.5	7.57611	5.9731	3.01165	1.15347	0
	371.5	1.66067	1.28563	0.409208	0.233016	0			371.5	1.59072	1.58506	0.758567	-0.122805	0			371.5	7.21518	5.74381	2.66244	0.733947	0
	372.5	1.54777	1.33368	0.540845	0.310745	0			372.5	2.14776	1.92841	0.924583	0.210019	0			372.5	7.53784	5.88248	3.04759	1.4402	0
	373.5	1.58566	1.18756	0.343961	0.121673	0			373.5	1.94074	1.97763	0.850761	0.00924409	0			373.5	6.94134	5.6063	2.71713	0.774169	0
	374.5	1.55716	1.0325	0.56233	0.502151	0			374.5	1.94541	1.72722	0.869499	0.0982944	0			374.5	7.14526	5.64067	2.76831	1.15895	0
	375.5	1.86027	1.34383	0.451383	0.321288	0			375.5	2.19697	1.76239	0.957389	0.246732	0			375.5	7.18628	5.51725	2.82728	0.98825	0
	376.5	1.74777	1.04967	0.309186	0.39746	0			376.5	1.93878	1.65926	1.03315	0.161573	0			376.5	7.13237	5.52855	2.76791	1.00386	0
	377.5	1.80636	1.19226	0.527952	0.579482	0			377.5	2.11767	1.57216	0.939018	0.254148	0			377.5	6.91127	5.2688	2.45697	0.654647	0
	378.5	1.75636	1.09929	0.382261	0.454101	0			378.5	2.28097	1.77333	1.01012	0.342054	0			378.5	7.21127	5.36762	2.53744	0.928481	0
	379.5	1.66066	1.09849	0.52873	0.286514	0			379.5	2.3798	2.05341	1.13473	0.472516	0			379.5	6.87964	5.25591	2.27533	0.789031	0
	380.5	1.52824	0.948119	0.47717	0.21817	0			380.5	2.12432	1.74716	0.988639	0.377607	0			380.5	6.90892	5.34302	2.46673	0.862456	0
	381.5	1.42823	0.86531	0.500226	-0.0697181	0			381.5	1.95129	1.83428	0.879661	0.124478	0			381.5	6.93393	5.26958	2.4519	1.03473	0
	382.5	1.27591	0.723129	0.0998359	-0.145096	0			382.5	2.37821	1.79676	0.905815	0.354932	0			382.5	7.08745	5.65473	2.62884	1.09918	0
	383.5	1.38253	0.798507	-0.0115075	0.0247949	0			383.5	2.24229	1.72762	0.706199	0.364301	0			383.5	6.88353	5.41489	2.51986	1.00308	0
	384.5	1.44503	0.534438	0.186933	0.158004	0			384.5	2.32864	1.90068	0.969902	0.433072	0			384.5	6.89995	5.35944	2.62495	0.987471	0
	385.5	1.51106	0.907897	0.186552	0.0345758	0			385.5	2.18682	1.64168	0.970665	0.218213	0			385.5	6.83275	5.47582	2.54643	0.762847	0
	386.5	1.53566	0.884063	0.0900703	0.327941	0			386.5	2.05634	1.7206	1.02575	0.294782	0			386.5	6.77572	5.39263	2.69487	0.757384	0
	387.5	1.45715	0.989532	0.161939	0.222076	0			387.5	2.27394	1.79325	0.945274	0.320172	0			387.5	6.91751	5.51058	2.69954	1.02846	0
	388.5	1.03643	0.638366	-0.199389	-0.0837867	0			388.5	2.35674	1.58152	1.15894	0.239698	0			388.5	6.57339	5.15747	2.56987	0.772612	0
	389.5	1.1587	0.871536	0.0892768	-0.0134894	0			389.5	2.3876	2.0073	1.13393	0.364698	0			389.5	6.53157	4.93167	2.28431	0.928084	0
	390.5	1.30246	0.587951	0.241224	0.0482476	0			390.5	2.31964	1.91631	1.2074	0.457669	0			390.5	6.49759	5.23833	2.68899	0.835891	0
	391.5	1.25714	0.762176	0.156843	-0.0486457	0			391.5	1.90518	1.68895	0.939033	0.311582	0			391.5	6.65736	5.31761	2.6136	1.17731	0
	392.5	1.53331	1.04108	0.485364	0.27246	0			392.5	2.03057	1.70771	0.932396	0.501432	0			392.5	6.73118	5.36371	2.56088	1.06714	0
	393.5	1.51849	0.939529	0.329908	0.176376	0			393.5	2.09503	1.82137	1.06325	0.529935	0			393.5	6.55189	5.26996	2.3265	0.751128	0
	394.5	1.34542	0.762954	0.431852	0.254882	0			394.5	2.11495	1.76903	1.13511	0.552594	0			394.5	6.2644	5.0438	2.4972	0.596434	0
	395.5	1.57121	1.02704	0.440855	0.422073	0			395.5	2.12705	1.64443	0.758567	0.242047	0			395.5	6.57416	4.96918	2.51672	0.751128	0
	396.5	1.50167	0.838729	0.424039	0.121291	0			396.5	1.96574	1.62763	0.987083	0.216275	0			396.5	6.57454	5.46566	2.72532	0.962844	0
	397.5	1.57942	1.31218	0.468977	0.189269	0			397.5	2.27392	1.71707	1.11637	0.536573	0			397.5	6.33392	4.88677	2.48471	0.624968	0
	398.5	1.38604	1.15279	0.465055	0.457214	0			398.5	2.12354	1.58934	0.976143	0.463147	0			398.5	6.24759	4.68753	2.33548	0.580031	0
	399.5	1.32669	0.872726	0.390455	0.220519	0			399.5	1.99854	1.49364	0.923393	0.267041	0			399.5	6.26361	4.85865	2.50619	0.719893	0
	400.5	1.36613	1.04578	0.531461	0.192779	0			400.5	1.65479	1.3624	0.747627	0.199475	0			400.5	6.28509	4.80239	2.28938	0.348006	0
	401.5	1.47433	1.15164	0.640455	0.40567	0			401.5	1.69229	1.45302	0.894889	0.220166	0			401.5	6.61284	5.02544	2.35891	0.740981	0
	402.5	1.39737	0.922714	0.54202	-0.0361335	0			402.5	1.63955	1.48387	0.921058	0.223676	0			402.5	6.37533	4.78911	2.27768	0.484725	0
	403.5	1.31652	0.974685	0.259595	0.129485	0			403.5	1.86103	1.42333	0.789802	0.101422	0			403.5	6.25502	4.80121	2.27025	0.892531	0
	404.5	1.35401	1.1075	0.397092	0.437301	0			404.5	1.95793	1.51708	0.806999	0.260022	0			404.5	6.27142	4.78208	2.27064	0.758162	0
	405.5	1.39894	1.14226	0.211545	0.242385	0			405.5	1.92861	1.53856	0.880439	0.190488	0			405.5	6.54876	4.81684	2.46205	0.570662	0
	406.5	1.35948	0.863738	0.370908	0.20761	0			406.5	1.59619	1.22098	0.567924	-0.198199	0			406.5	6.20425	4.83756	2.17729	0.448806	0
	407.5	1.26146	0.850082	0.0447517	0.208022	0			407.5	1.97666	1.40264	0.881614	0.270169	0			407.5	6.24605	4.79888	2.20346	0.591765	0
	408.5	1.29855	0.731704	0.486936	0.191223	0			408.5	1.99619	1.58113	0.920265	0.231885	0			408.5	6.11439	4.53247	2.01909	0.378875	0
	409.5	1.16769	0.917251	0.133024	0.073623	0			409.5	2.0911	1.23738	0.703865	0.252973	0			409.5	6.2429	4.66294	2.28627	0.428862	0
	410.5	1.52629	0.961395	0.350996	0.331847	0			410.5	1.6876	1.14559	0.462455	-0.104831	0			410.5	6.09251	4.4348	2.24524	0.494475	0
	411.5	1.21029	0.7536	0.220533	-0.143937	0			411.5	1.99658	1.04012	0.908546	0.246732	0			411.5	5.89409	4.58208	2.36908	0.837065	0
	412.5	1.39971	1.05046	0.482648	0.174407	0			412.5	1.70129	1.28232	0.687873	0.0358096	0			412.5	5.93861	4.5977	2.12533	0.553481	0
	413.5	1.37005	0.939147	0.375623	0.285751	0			413.5	1.65986	1.13231	0.790977	0.0127536	0			413.5	6.01167	4.62114	2.39096	0.735503	0
	414.5	1.40208	0.724685	0.388898	0.0662225	0			414.5	1.55947	1.04558	0.545265	-0.0782651	0			414.5	6.03471	4.55396	2.2015	0.786299	0
	415.5	1.32629	1.01179	0.134595	0.106445	0			415.5	1.48527	1.23154	0.741371	0.0537692	0			415.5	6.04446	4.52387	2.08821	0.672225	0
	416.5	1.35403	0.764526	0.23068	0.0912011	0			416.5	1.72238	1.37215	0.582771	0.187741	0			416.5	6.16635	4.80043	2.21245	0.753875	0
	417.5	1.1423	0.68756	-0.0208916	0.000182461	0			417.5	1.66104	1.45496	0.88433	0.27406	0			417.5	5.85893	4.62661	2.15461	0.382766	0
	418.5	1.03527	0.844604	0.440061	0.200591	0			418.5	1.85246	1.74404	0.812873	0.244001	0			418.5	6.09251	4.37583	2.16009	0.699569	0
	419.5	1.19934	0.903594	0.269361	0.298248	0			419.5	1.93176	1.37294	0.814811	0.259641	0			419.5	6.12025	4.69184	2.41165	0.595275	0
	420.5	1.21418	0.716476	0.240842	0.343932	0			420.5	1.53994	1.59365	0.860908	-0.00795256	0			420.5	6.06283	4.3891	2.04446	0.568709	0
	421.5	1.3419	1.08562	0.360761	0.313873	0			421.5	1.59345	1.43309	0.977699	0.352201	0			421.5	5.93315	4.50045	2.12222	0.713256	0
	422.5	1.23721	0.81726	0.418577	0.273238	0			422.5	1.41026	1.21317	0.683174	0.0647098	0			422.5	5.99603	4.5149	2.1976	0.614028	0
	423.5	1.26457	0.69577	0.374052	0.00215084	0			423.5	1.66769	1.39754	0.972618	0.286191	0			423.5	5.70892	4.51683	2.25189	0.720275	0
	424.5	1.39541	0.921935	0.412321	0.0505822	0			424.5	1.56651	1.15145	0.53083	0.197126	0			424.5	6.04056	4.71254	2.3304	1.123	0
	425.5	1.49113	1.16179	0.618574	0.429488	0			425.5	1.354	1.09754	0.753074	0.069379	0			425.5	5.87338	4.64575	2.29799	0.72769	0
	426.5	1.43917	0.851638	0.57092	-0.0189368	0			426.5	1.54151	1.19599	0.766761	0.357282	0			426.5	5.88705	4.4063	2.25227	0.833953	0
	427.5	1.3005	0.959838	0.256467	-0.0634772	0			427.5	1.47003	1.05222	0.543312	0.375241	0			427.5	5.86673	4.48128	2.24289	0.848784	0
	428.5	1.31497	1.07976	0.472486	0.164657	0			428.5	1.64933	1.21552	0.823005	0.529935	0			428.5	5.8109	4.5649	2.50073	0.757003	0
	429.5	1.30714	1.15826	0.500989	0.297073	0			429.5	1.34384	0.89754	0.746833	0.159619	0			429.5	5.99368	4.76371	2.34291	0.640578	0
	430.5	1.42277	1.27937	0.399045	0.289657	0			430.5	1.5751	1.21004	0.967537	0.238156	0			430.5	6.28198	4.56372	2.48001	0.905043	0
	431.5	1.34816	1.09108	0.277555	0.233795	0			431.5	1.38525	1.1491	0.831596	0.179151	0			431.5	5.67024	4.49184	1.98547	0.389403	0
	432.5	1.5509	0.938751	0.606092	0.507629	0			432.5	1.47393	1.20848	0.762458	0.150647	0			432.5	5.57533	4.3602	1.839	0.370284	0
	433.5	1.47551	1.14616	0.738111	0.481841	0			433.5	1.46377	1.3702	0.713249	0.211179	0			433.5	5.46831	4.16529	2.14837	0.340987	0
	434.5	1.388	1.06062	0.840848	0.47441	0			434.5	1.70049	1.36278	0.933952	0.504544	0			434.5	5.60971	4.48442	2.1968	0.473403	0
	435.5	1.43605	1.06569	0.693174	0.40332	0			435.5	1.57237	1.4495	1.00935	0.404538	0			435.5	5.49057	4.41254	1.91438	0.417922	0
	436.5	1.35481	1.00516	0.496702	0.268951	0			436.5	1.93838	1.39051	1.1488	0.535001	0			436.5	5.48393	4.17739	2.00229	0.314025	0
	437.5	1.197	0.80516	0.519361	0.210754	0			437.5	1.76457	1.46942	1.23591	0.556501	0			437.5	5.42143	4.06098	1.84721	0.383162	0
	438.5	1.39621	0.632491	0.73303	0.308013	0			438.5	1.72003	1.30692	1.1195	0.502591	0			438.5	5.47299	3.93207	2.02493	0.385115	0
	439.5	1.47863	0.811401	0.699842	0.290054	0			439.5	1.35948	1.23934	0.920662	0.311185	0			439.5	5.52923	4.09183	2.16595	0.587447	0
	440.5	1.26341	0.610626	0.537336	0.0189508	0			440.5	1.46379	0.992465	0.780449	0.361982	0			440.5	5.47532	4.11566	2.12063	0.507766	0
	441.5	1.41067	0.715698	0.492017	0.167785	0			441.5	1.1536	1.31864	0.62339	0.409619	0			441.5	5.35931	3.83011	2.03509	0.362059	0
	442.5	1.34503	0.774291	0.55023	0.297469	0			442.5	1.49815	1.35848	0.781211	0.444394	0			442.5	5.46518	3.90903	2.13197	0.665206	0
	443.5	1.39231	0.939925	0.51547	0.396301	0			443.5	1.32394	1.17607	0.668327	0.239316	0			443.5	5.19409	3.99457	1.91205	0.451918	0
	444.5	1.49737	0.550842	0.709974	0.290023	0			444.5	1.41105	1.56397	1.04372	0.511197	0			444.5	5.33433	4.01334	2.03627	0.699584	0
	445.5	1.35832	0.736404	0.572492	0.298644	0			445.5	1.29072	1.37996	0.826912	0.296338	0			445.5	5.58978	4.09888	2.21165	0.658553	0
	446.5	1.24229	0.715698	0.485364	0.0591729	0			446.5	1.313	1.29285	1.2781	0.497907	0			446.5	5.11712	4.05474	2.014	0.405425	0
	447.5	1.35792	0.922332	0.890073	0.450973	0			447.5	1.0501	1.26319	0.892158	0.310407	0			447.5	5.3226	4.02191	1.90852	0.706603	0
	448.5	1.47003	0.915695	0.833799	0.373626	0			448.5	1.35322	1.06082	1.00426	0.458448	0			448.5	5.30461	4.25161	2.11438	0.533141	0
	449.5	0.969646	0.820388	0.393186	0.17636	0			449.5	1.11378	1.38233	1.09528	0.529172	0
									450.5	1.57392	1.08347	1.1359	0.558438	0
									451.5	1.41612	1.06317	0.860115	0.486188	0
									452.5	1.69386	1.28818	1.24412	0.910413	0

## Sheet: SupplFigure4
Af2:7B8	Time	A280 Af2:7B8		Af1:7B8	Time	A280 Af1:7B8		MW standard	Time	A280 MWS
	0	0			0.1	0			0	0
	0.004167	0			0.104167	0			0.004167	0
	0.0125	0			0.1125	0			0.0125	0
	0.020833	0			0.120833	0			0.020833	0
	0.029167	0			0.129167	0			0.029167	0
	0.0375	-0.030398			0.1375	-0.05734			0.0375	0.132561
	0.045833	-0.094414			0.145833	-0.154614			0.045833	0.329852
	0.054167	-0.08285			0.154167	-0.077724			0.054167	0.324965
	0.0625	-0.023723			0.1625	-0.008702			0.0625	0.33462
	0.070833	0.017166			0.170833	-0.07689			0.070833	0.266433
	0.079167	0.081301			0.179167	-0.064969			0.079167	0.2774
	0.091167	-0.039697			0.190167	-0.233293			0.0885	0.235438
	0.1065	-0.082254			0.2035	-0.084758			0.099167	0.230908
	0.121833	0.028014			0.214833	0.065446			0.110833	0.254989
	0.135833	0.041485			0.2245	0.119686			0.124833	0.225544
	0.1485	0.02563			0.2355	0.136971			0.139167	0.308156
	0.1615	0.063181			0.247167	-0.001192			0.153833	0.231624
	0.174833	-0.010967			0.257833	0.016689			0.167833	0.282407
	0.1885	-0.089884			0.2725	-0.061035			0.184167	0.283241
	0.2045	-0.001311			0.288167	-0.019073			0.203333	0.293374
	0.218833	-0.099063			0.300167	-0.028849			0.220833	0.318646
	0.230167	-0.109673			0.3115	-0.077248			0.236167	0.31209
	0.241167	-0.113368			0.322833	-0.016093			0.2485	0.445366
	0.252167	-0.003099			0.336833	-0.034928			0.259833	0.473857
	0.2635	-0.104547			0.351167	0.03469			0.271167	0.36633
	0.2775	-0.064015			0.363167	0.064611			0.2845	0.286579
	0.292167	-0.065327			0.376167	0.004053			0.299167	0.259876
	0.3045	0.012398			0.389167	0.004053			0.312167	0.284195
	0.315833	0.114799			0.4075	-0.092983			0.324167	0.278473
	0.326833	0.032306			0.426667	-0.188231			0.334833	0.284791
	0.337833	-0.008821			0.441333	-0.059247			0.344167	0.262499
	0.3485	0.106692			0.456333	-0.067949			0.354833	0.228882
	0.359167	-0.014424			0.47	-0.200272			0.3675	0.29695
	0.371833	0.035644			0.483333	-0.062943			0.382167	0.341654
	0.3855	-0.002027			0.501667	-0.102162			0.396833	0.402451
	0.3995	-0.004768			0.519167	-0.136733			0.410833	0.337005
	0.417	-0.027657			0.530833	-0.148058			0.423167	0.41008
	0.435333	0.01359			0.5435	-0.013232			0.433167	0.399113
	0.451667	-0.011325			0.559833	-0.16892			0.4435	0.507951
	0.469167	-0.084519			0.5765	-0.066519			0.454833	0.499845
	0.488333	-0.075579			0.588833	0.034928			0.465833	0.393391
	0.5075	-0.051498			0.597833	0.036597			0.477167	0.37539
	0.525	0.000238			0.607167	0.061154			0.490833	0.256896
	0.545	-0.057578			0.6165	0.004649			0.5055	0.317097
	0.561667	-0.166655			0.626833	-0.035048			0.519833	0.339389
	0.572	-0.11313			0.6395	-0.035524			0.5345	0.311852
	0.587	-0.046611			0.654167	-0.051022			0.547833	0.21863
	0.6045	-0.041127			0.667833	-0.119925			0.561833	0.257611
	0.619167	-0.061035			0.679833	-0.244617			0.5775	0.238061
	0.634167	-0.027895			0.692833	-0.037313			0.591167	0.270128
	0.6495	-0.037313			0.704167	-0.131369			0.601833	0.246882
	0.664833	-0.067234			0.713833	-0.161648			0.6125	0.25034
	0.680833	-0.003815			0.7235	-0.13864			0.625833	0.270247
	0.695833	0.00906			0.7335	-0.184536			0.6415	0.228882
	0.7085	0.090361			0.747167	-0.265121			0.654833	0.230551
	0.720833	0.006318			0.762167	-0.141144			0.666167	0.343561
	0.732833	-0.071645			0.775833	-0.076771			0.679833	0.424624
	0.745167	0.050306			0.787833	-0.029206			0.6935	0.351667
	0.756833	0.066519			0.798167	-0.042915			0.711	0.284791
	0.772167	-0.004888			0.8085	-0.027895			0.731833	0.316858
	0.791333	0.016451			0.820167	-0.154257			0.749333	0.388622
	0.811333	-0.030398			0.834167	-0.183702			0.762667	0.449419
	0.829667	0.040889			0.8485	-0.149727			0.777667	0.351667
	0.843333	0.016809			0.8615	-0.142932			0.800167	0.387549
	0.856333	-0.038028			0.8735	-0.143766			0.822667	0.28646
	0.87	-0.13113			0.886167	-0.149727			0.837667	0.158668
	0.882667	-0.025511			0.900167	-0.009418			0.848333	0.329971
	0.895667	0.076532			0.921833	-0.083447			0.86	0.372648
	0.909333	0.094652			0.945167	-0.083804			0.873	0.441551
	0.920333	0.062227			0.964333	-0.096798			0.887333	0.383377
	0.929667	-0.027657			0.98	-0.004172			0.902	0.336528
	0.939667	-0.067592			0.991333	0.002503			0.920333	0.289083
	0.951333	0.012159			1.00267	0.018835			0.9395	0.334263
	0.963667	-0.037909			1.01333	-0.005841			0.9595	0.330091
	0.976	-0.103831			1.02733	-0.073552			0.9795	0.330806
	0.987	-0.086188			1.0465	-0.146627			0.994833	0.337005
	0.997	-0.117302			1.06217	-0.025988			1.00983	0.294805
	1.00867	-0.027776			1.07183	-0.101805			1.0225	0.270486
	1.022	-0.059605			1.0815	-0.237703			1.0325	0.202417
	1.03533	-0.021935			1.09217	-0.217676			1.04317	0.230312
	1.04767	0.072002			1.10317	-0.196815			1.05417	0.271082
	1.062	-0.048161			1.11683	-0.148654			1.06783	0.365615
	1.07633	0.063896			1.13183	-0.077963			1.08317	0.399828
	1.088	-0.017166			1.1455	-0.063777			1.09683	0.293136
	1.09933	0.049114			1.1565	0.006914			1.10783	0.424624
	1.11167	0.007153			1.16483	-0.009775			1.11683	0.436306
	1.12433	0.002027			1.17283	-0.112414			1.12817	0.347853
	1.13533	-0.048637			1.1815	-0.090241			1.14283	0.370622
	1.14833	-0.03624			1.1915	-0.08142			1.1595	0.454545
	1.16267	-0.121117			1.2045	-0.152588			1.17783	0.246763
	1.18017	0.007272			1.21717	-0.153303			1.19383	0.233769
	1.19933	0.021815			1.22683	-0.167608			1.20883	0.409126
	1.21333	0.046134			1.23817	-0.292301			1.2245	0.365257
	1.225	0.024199			1.25183	-0.314474			1.23617	0.229836
	1.237	0.058889			1.26617	-0.163913			1.24683	0.209808
	1.24967	-0.004411			1.28017	-0.081182			1.25817	0.29397
	1.26367	-0.050664			1.29317	-0.173926			1.27017	0.31352
	1.278	-0.013828			1.3045	-0.036597			1.28283	0.372291
	1.29133	0.01204			1.31517	-0.162482			1.29683	0.408888
	1.30367	-0.027776			1.3265	-0.313759			1.3105	0.376344
	1.31667	-0.05734			1.33783	-0.292778			1.32283	0.352979
	1.331	-0.075936			1.35533	-0.146151			1.3355	0.355005
	1.34767	-0.029922			1.37533	-0.214577			1.34917	0.373364
	1.36517	0.02408			1.39	-0.238895			1.36117	0.228882
	1.3795	0.024676			1.40467	-0.182033			1.37183	0.256658
	1.3915	0.074625			1.42033	-0.263333			1.3835	0.214815
	1.40383	0.006557			1.434	-0.232935			1.39583	0.288486
	1.41917	-0.011683			1.44767	-0.138998			1.40883	0.369787
	1.43417	-0.036597			1.463	-0.149012			1.4225	0.355601
	1.44517	-0.074625			1.47967	-0.197053			1.43583	0.352621
	1.4575	-0.013471			1.49433	-0.07534			1.44717	0.389576
	1.47183	-0.058651			1.506	-0.096679			1.45783	0.300884
	1.48717	-0.01061			1.51867	-0.161409			1.46883	0.285625
	1.5015	0.034928			1.53267	-0.169158			1.48217	0.379682
	1.51417	0.105977			1.54867	-0.102162			1.49883	0.375032
	1.52817	0.067711			1.56333	-0.145793			1.51633	0.414372
	1.54317	0.000119			1.57633	-0.231743			1.53167	0.293493
	1.55683	-0.035405			1.592	-0.07844			1.54467	0.251651
	1.56817	-0.062943			1.60767	-0.13864			1.55967	0.386953
	1.5785	-0.07081			1.62517	-0.188231			1.575	0.381589
	1.58917	-0.041485			1.64183	-0.156283			1.58833	0.3649
	1.59983	-0.051498			1.65317	-0.328422			1.60433	0.371695
	1.61183	0.07689			1.66483	-0.291467			1.62267	0.422835
	1.62483	0.13876			1.67783	-0.219584			1.64017	0.544667
	1.63717	0.075698			1.6915	-0.256658			1.6545	0.468969
	1.6505	-0.009418			1.70683	-0.193834			1.66483	0.452518
	1.66517	0.11158			1.72183	-0.306726			1.67417	0.527859
	1.68117	0.000596			1.73717	-0.239253			1.68283	0.554919
	1.6975	-0.047326			1.7525	-0.203133			1.69083	0.574708
	1.71217	0.051022			1.76617	-0.189543			1.6995	0.578642
	1.72617	-0.021935			1.77917	-0.148416			1.7085	0.613093
	1.73917	0.079036			1.79317	-0.172377			1.71883	0.532031
	1.75283	0.007153			1.80783	-0.203133			1.73217	0.465632
	1.7675	-0.035405			1.82017	-0.124693			1.7445	0.367045
	1.78183	-0.038624			1.8325	-0.253081			1.7545	0.388265
	1.79417	0.068665			1.84517	-0.304222			1.76383	0.323176
	1.80483	-0.044227			1.85783	-0.250578			1.77183	0.24271
	1.81583	-0.103831			1.8715	-0.238538			1.7795	0.352502
	1.82583	-0.196695			1.88517	-0.213385			1.78717	0.417471
	1.83483	-0.124693			1.89817	-0.225544			1.79517	0.388503
	1.84517	-0.065327			1.91083	-0.28336			1.80783	0.437737
	1.85717	-0.022292			1.92583	-0.245929			1.8235	0.419498
	1.87117	0.000238			1.945	-0.203252			1.83817	0.457048
	1.88483	0.029325			1.96333	-0.090241			1.8505	0.521064
	1.8965	-0.041366			1.97733	-0.110745			1.86017	0.512719
	1.90717	0.064492			1.99067	-0.184059			1.87017	0.482798
	1.91617	0.176072			2.00433	-0.177503			1.8805	0.404239
	1.92617	0.166297			2.01767	-0.146985			1.898	0.399828
	1.93583	-0.016451			2.03433	-0.168562			1.918	0.481963
	1.94483	0.002265			2.051	-0.21863			1.93133	0.365973
	1.9565	-0.047803			2.06433	-0.235558			1.943	0.365853
	1.9685	-0.013947			2.07867	-0.234008			1.954	0.288486
	1.97817	-0.009894			2.09333	-0.118732			1.96433	0.265002
	1.9865	-0.0422			2.107	-0.174642			1.97467	0.330091
	1.99483	-0.07987			2.12533	-0.194788			1.984	0.350475
	2.0035	-0.066638			2.14367	-0.229716			1.99267	0.34833
	2.0145	-0.009894			2.156	-0.176311			2.00233	0.340223
	2.0305	-0.030398			2.16733	-0.133634			2.013	0.295162
	2.0455	0.068188			2.17867	-0.171423			2.02767	0.352144
	2.05783	0.130057			2.19	-0.099421			2.04267	0.502586
	2.07083	-0.034094			2.20133	-0.13268			2.05433	0.439763
	2.08583	0.009179			2.215	-0.203371			2.06533	0.557661
	2.1015	-0.095248			2.22933	-0.231266			2.07567	0.548124
	2.11483	0.023365			2.24333	-0.304699			2.086	0.424743
	2.1275	0.089049			2.259	-0.287771			2.09567	0.386596
	2.14283	0.046492			2.27533	-0.237465			2.10733	0.454903
	2.16033	-0.051141			2.29283	-0.168085			2.12233	0.441074
	2.175	-0.034094			2.30883	-0.140786			2.13833	0.446439
	2.18733	-0.051141			2.32383	-0.294566			2.155	0.480533
	2.19767	-0.09799			2.34217	-0.300527			2.1725	0.470519
	2.20567	-0.126004			2.36133	-0.240207			2.19	0.457644
	2.21367	-0.114799			2.37667	-0.27287			2.20667	0.400305
	2.222	-0.173092			2.38733	-0.344872			2.22417	0.489354
	2.22967	-0.079989			2.39667	-0.344634			2.2425	0.485539
	2.23767	0.102043			2.40767	-0.348926			2.2585	0.485778
	2.247	0.071526			2.42033	-0.27895			2.2715	0.492811
	2.258	0.028133			2.433	-0.234842			2.28383	0.343204
	2.26933	0.032067			2.44567	-0.149965			2.29683	0.409603
	2.27933	0.09656			2.45733	-0.0664			2.30883	0.442743
	2.289	0.21708			2.468	-0.115156			2.32083	0.407577
	2.29767	0.213146			2.47933	-0.199914			2.33317	0.359774
	2.30633	0.15986			2.49167	-0.286341			2.34417	0.488758
	2.31667	0.181794			2.50367	-0.330448			2.35483	0.475287
	2.32867	0.111938			2.514	-0.337124			2.36917	0.509739
	2.34	0.16427			2.52333	-0.32866			2.38667	0.533104
	2.35433	0.159502			2.533	-0.274539			2.40267	0.451446
	2.37033	0.127673			2.543	-0.284314			2.416	0.520825
	2.384	0.197768			2.553	-0.278473			2.42767	0.483036
	2.39733	0.074863			2.56533	-0.223756			2.43933	0.623226
	2.411	0.17643			2.57933	-0.20957			2.45167	0.642061
	2.42467	0.172615			2.59133	-0.180244			2.46467	0.586748
	2.43767	0.211239			2.602	-0.191569			2.47733	0.469327
	2.45133	0.248551			2.61233	-0.156641			2.48967	0.543356
	2.46667	0.117183			2.62333	-0.284553			2.502	0.690579
	2.483	0.103116			2.63533	-0.253677			2.514	0.684857
	2.49967	0.125766			2.649	-0.245929			2.526	0.61059
	2.51717	0.194192			2.66367	-0.207901			2.53833	0.589728
	2.5355	0.213504			2.67533	-0.330329			2.55033	0.683069
	2.5505	0.203252			2.68533	-0.289321			2.56167	0.602841
	2.5625	0.208974			2.69533	-0.386238			2.573	0.631928
	2.5755	0.199199			2.705	-0.344396			2.58533	0.595093
	2.593	0.180364			2.716	-0.308871			2.59833	0.527382
	2.61217	0.160694			2.72767	-0.23365			2.61033	0.476241
	2.62883	0.125051			2.73867	-0.163555			2.622	0.523806
	2.6435	0.114441			2.74867	-0.117183			2.63467	0.575304
	2.65717	0.213146			2.758	-0.119686			2.648	0.494957
	2.6695	0.176191			2.76767	-0.191689			2.66233	0.480294
	2.68183	0.0664			2.77833	-0.244498			2.67733	0.587106
	2.69483	0.105977			2.79067	-0.306249			2.69267	0.465155
	2.70883	0.070214			2.80467	-0.281572			2.71183	0.573754
	2.72283	0.144959			2.817	-0.32115			2.73433	0.539541
	2.73483	0.099897			2.827	-0.337482			2.75067	0.324607
	2.74517	0.096679			2.83733	-0.438929			2.761	0.381947
	2.75383	0.304461			2.84733	-0.38898			2.77067	0.471354
	2.76183	0.276923			2.85667	-0.293016			2.78367	0.548124
	2.7695	0.139594			2.866	-0.270128			2.80117	0.475764
	2.7785	0.162244			2.877	-0.262618			2.8165	0.42665
	2.78917	0.171304			2.88967	-0.225067			2.8285	0.443459
	2.80017	0.151992			2.901	-0.263453			2.84117	0.418425
	2.81117	0.009894			2.91233	-0.280499			2.85417	0.431657
	2.82083	-0.001788			2.92433	-0.254273			2.86817	0.491619
	2.82917	0.049114			2.93633	-0.26679			2.88733	0.497818
	2.83817	-0.056028			2.948	-0.389695			2.90483	0.602961
	2.84817	0.106812			2.95933	-0.279546			2.91683	0.505805
	2.8595	0.227809			2.971	-0.311017			2.92883	0.571847
	2.87183	0.177264			2.98433	-0.2985			2.94117	0.597715
	2.88583	0.148416			2.99833	-0.221372			2.9565	0.480056
	2.8995	0.121474			3.01067	-0.202179			2.97217	0.579596
	2.9105	-0.047684			3.022	-0.219703			2.9845	0.586391
	2.9215	0.115156			3.032	-0.162482			2.99583	0.566602
	2.9335	0.11456			3.043	-0.222683			3.00683	0.614882
	2.9475	0.158668			3.055	-0.226498			3.0185	0.54872
	2.96283	0.16582			3.06767	-0.220656			3.03117	0.523806
	2.97683	0.139952			3.08167	-0.199556			3.04317	0.369191
	2.98817	0.10848			3.09567	-0.229836			3.05417	0.338197
	2.9985	0.142813			3.108	-0.305295			3.06483	0.325441
	3.0105	0.125766			3.11967	-0.292778			3.0745	0.398517
	3.0255	0.083566			3.13233	-0.33915			3.08383	0.423551
	3.04383	0.083804			3.146	-0.20504			3.09383	0.414014
	3.06467	0.071645			3.161	-0.202298			3.10417	0.563741
	3.08217	-0.011563			3.17433	-0.214458			3.1155	0.543118
	3.09483	0.078201			3.18567	-0.176787			3.12617	0.581741
	3.10683	0.104189			3.197	-0.184774			3.13583	0.547886
	3.11883	-0.031352			3.20933	-0.261307			3.14883	0.457168
	3.13283	0.004172			3.22167	-0.241876			3.16183	0.40555
	3.152	0.05877			3.23267	-0.363231			3.17117	0.464082
	3.17033	0.121713			3.24267	-0.384092			3.17917	0.52321
	3.186	0.05722			3.25333	-0.296116			3.18617	0.597596
	3.201	-0.046611			3.26467	-0.226259			3.1925	0.550389
	3.21467	0.034571			3.27567	-0.216246			3.19883	0.567913
	3.22833	0.184774			3.28967	-0.243425			3.20517	0.583053
	3.243	0.041008			3.304	-0.196338			3.21117	0.599027
	3.25667	0.037313			3.31533	-0.236154			3.21683	0.64671
	3.26867	0.091791			3.327	-0.249028			3.2225	0.653505
	3.282	0.108123			3.33967	-0.222325			3.22817	0.655055
	3.295	-0.02718			3.35233	-0.177979			3.23383	0.69356
	3.30633	-0.090003			3.36433	-0.184417			3.2395	0.800371
	3.31867	0.013828			3.37633	-0.243306			3.2485	0.9197
	3.33233	0.032425			3.38933	-0.33915			3.26183	1.0668
	3.348	0.100017			3.40233	-0.290632			3.27483	1.27673
	3.36467	0.038266			3.41833	-0.247359			3.28517	1.43063
	3.38	-0.102639			3.433	-0.402451			3.29383	1.5465
	3.39533	0.006676			3.44367	-0.375509			3.3015	1.74332
	3.411	-0.006557			3.454	-0.315189			3.30783	1.9182
	3.42567	-0.006437			3.46533	-0.272989			3.31233	2.04241
	3.43767	-0.135541			3.48	-0.371099			3.31833	2.16293
	3.44867	-0.084758			3.495	-0.374317			3.32733	2.21157
	3.46	0.048995			3.509	-0.28789			3.339	2.42519
	3.474	-0.045776			3.52133	-0.232816			3.35133	2.63691
	3.49	-0.002265			3.53233	-0.193596			3.365	2.98679
	3.50433	0.029206			3.54567	-0.27144			3.37867	3.36623
	3.51867	-0.055432			3.56167	-0.325084			3.39067	3.51322
	3.534	-0.040174			3.576	-0.248075			3.404	3.73566
	3.55	0.012159			3.59167	-0.331402			3.414	3.88551
	3.565	0.113606			3.61083	-0.274539			3.41967	4.0096
	3.57767	0.046134			3.62683	-0.319123			3.4245	4.15683
	3.589	0.073314			3.64017	-0.363708			3.4285	4.2007
	3.60067	-0.006318			3.65217	-0.423431			3.432	4.17292
	3.61233	0.124693			3.6625	-0.361562			3.43517	4.19283
	3.62267	-0.031948			3.6735	-0.399828			3.43783	4.269
	3.63367	-0.043988			3.6855	-0.361562			3.44	4.35972
	3.64567	0.038981			3.6975	-0.388145			3.44217	4.44603
	3.659	0.041842			3.70917	-0.320077			3.446	4.53389
	3.673	0.076413			3.7205	-0.250578			3.452	4.62472
	3.68667	0.032902			3.73117	-0.226855			3.45967	4.68945
	3.69967	0.07689			3.74017	-0.189185			3.46867	4.83537
	3.711	0.134945			3.74783	-0.259399			3.477	5.17154
	3.72167	0.13268			3.75683	-0.298023			3.48433	5.21326
	3.73233	0.177264			3.76717	-0.252843			3.49033	5.24509
	3.74233	0.022292			3.77817	-0.321627			3.4955	5.33879
	3.754	-0.076532			3.7935	-0.387192			3.50083	5.49269
	3.76767	0.020266			3.81017	-0.318766			3.5065	5.58257
	3.78167	0.11766			3.8245	-0.365376			3.51167	5.6473
	3.79267	-0.08893			3.8385	-0.329494			3.51633	5.71585
	3.80167	-0.000238			3.85183	-0.320196			3.52067	5.83708
	3.81133	0.018954			3.8655	-0.381589			3.5245	5.99313
	3.82167	-0.142574			3.87717	-0.461578			3.528	6.15346
	3.83433	-0.091553			3.8855	-0.448108			3.53117	6.31785
	3.84967	0.024915			3.89417	-0.322223			3.53433	6.45816
	3.863	0.115395			3.90283	-0.351906			3.53733	6.51777
	3.87433	0.077486			3.9135	-0.380039			3.54017	6.53684
	3.88733	-0.002503			3.92617	-0.291824			3.54283	6.55115
	3.90367	0.047088			3.93917	-0.32568			3.54533	6.58476
	3.92033	0.006676			3.95083	-0.195146			3.54783	6.61755
	3.93267	-0.031233			3.9605	-0.220537			3.55033	6.65879
	3.943	-0.013947			3.96983	-0.208497			3.55283	6.73079
	3.95667	0.070453			3.98017	-0.185132			3.55517	6.81794
	3.97333	0.005484			3.99117	-0.243783			3.5575	6.92105
	3.98667	0.139952			4.00183	-0.209093			3.55983	7.04527
	3.997	0.217676			4.01383	-0.25177			3.56233	7.19225
	4.00833	0.170708			4.02683	-0.324011			3.56483	7.35199
	4.021	-0.024438			4.0405	-0.278831			3.56717	7.51138
	4.03467	-0.034332			4.0535	-0.311852			3.5695	7.64859
	4.053	0.058532			4.0655	-0.293016			3.57167	7.77602
	4.0705	0.103831			4.0775	-0.364661			3.57383	7.89547
	4.08317	0.03159			4.0905	-0.289083			3.576	8.0322
	4.0955	-0.050902			4.10283	-0.397205			3.57817	8.18849
	4.1105	0.046492			4.11483	-0.337362			3.58017	8.35049
	4.12717	0.045896			4.1275	-0.315309			3.58217	8.52406
	4.14317	0.04077			4.14283	-0.317812			3.58383	8.67009
	4.15917	0.06485			4.15817	-0.298619			3.58533	8.7688
	4.17667	0.018835			4.1695	-0.26834			3.58667	8.85809
	4.195	-0.083804			4.18117	-0.296474			3.58783	8.93855
	4.21	-0.022173			4.1935	-0.238895			3.589	9.01091
	4.22233	0.016093			4.20683	-0.252962			3.59017	9.08041
	4.236	-0.010133			4.21983	-0.325561			3.59133	9.14359
	4.251	0.009179			4.23083	-0.419736			3.59233	9.22644
	4.26667	0.014663			4.24117	-0.391603			3.59333	9.32455
	4.28267	-0.008464			4.25217	-0.401735			3.59433	9.42886
	4.297	0.112414			4.2645	-0.335217			3.59517	9.52995
	4.31233	0.033021			4.282	-0.292063			3.596	9.62651
	4.32767	0.038147			4.30117	-0.303626			3.59683	9.72736
	4.34133	0.093222			4.31683	-0.361204			3.59767	9.83262
	4.35883	0.03469			4.33183	-0.280738			3.5985	9.94218
	4.37633	0.025868			4.35017	-0.303268			3.59933	10.0446
	4.392	-0.009537			4.37183	-0.341535			3.6	10.1359
	4.40667	0.12815			4.39433	-0.329852			3.60067	10.2185
	4.42133	0.160098			4.41433	-0.322461			3.60133	10.301
	4.43733	0.010967			4.43433	-0.333905			3.602	10.3841
	4.452	0.012994			4.45267	-0.395179			3.60267	10.4678
	4.465	0.001669			4.466	-0.389218			3.60317	10.5416
	4.47767	0.022769			4.47933	-0.377893			3.60367	10.6051
	4.48967	-0.032544			4.492	-0.373721			3.60417	10.6691
	4.50133	0.03612			4.50633	-0.368595			3.60467	10.7334
	4.51633	-0.000954			4.52267	-0.258207			3.60517	10.798
	4.5355	0.035882			4.53633	-0.295639			3.60567	10.8631
	4.5555	0.070453			4.548	-0.285387			3.60617	10.9284
	4.5755	-0.019908			4.56	-0.265002			3.60667	10.9941
	4.59383	0.004649			4.57233	-0.244021			3.60717	11.0601
	4.60917	-0.029564			4.58733	-0.312805			3.60767	11.1265
	4.6235	0.010014			4.60567	-0.304937			3.60817	11.1821
	4.6395	0.002027			4.624	-0.365019			3.60917	11.3071
	4.6535	0.070453			4.64567	-0.270963			3.61083	11.5129
	4.66383	0.116944			4.66733	-0.380158			3.6125	11.7164
	4.6765	0.047445			4.68333	-0.420332			3.61417	11.9178
	4.69217	-0.097036			4.698	-0.393629			3.61567	12.1071
	4.7075	-0.030637			4.71267	-0.370622			3.61717	12.2933
	4.7205	-0.159502			4.726	-0.424147			3.61867	12.4925
	4.7325	-0.049591			4.73933	-0.375748			3.62017	12.6963
	4.74417	-0.062108			4.75233	-0.473261			3.62167	12.9046
	4.75517	-0.035524			4.76467	-0.44167			3.62317	13.1174
	4.76617	-0.03171			4.78033	-0.29099			3.62467	13.3249
	4.77783	-0.027061			4.79867	-0.359297			3.626	13.5632
	4.79533	-0.058293			4.81617	-0.285983			3.62733	13.8303
	4.81533	-0.032544			4.8345	-0.314474			3.62883	14.1724
	4.83283	-0.044584			4.857	-0.284553			3.63067	14.6006
	4.84917	0.042677			4.877	-0.31662			3.6325	15.0632
	4.8625	-0.130415			4.89533	-0.284195			3.63433	15.4864
	4.87583	-0.008583			4.91367	-0.248671			3.63617	15.8664
	4.8905	-0.104904			4.927	-0.17345			3.638	16.2365
	4.90317	-0.067949			4.93933	-0.266552			3.63983	16.5967
	4.9135	0.11754			4.95167	-0.383616			3.64167	16.9628
	4.92517	-0.007153			4.962	-0.315905			3.6435	17.3813
	4.93917	0.077486			4.972	-0.216842			3.64517	17.8093
	4.95217	0.033498			4.99033	-0.205755			3.64683	18.2595
	4.9655	-0.000119			5.01283	-0.114799			3.6485	18.7321
	4.97983	-0.016928			5.0285	-0.108361			3.65017	19.2219
	4.9915	-0.169158			5.04117	-0.206828			3.65183	19.7124
	5.00117	-0.134826			5.05583	-0.206471			3.6535	20.2152
	5.01017	-0.065684			5.07417	-0.166655			3.65517	20.7313
	5.0185	-0.03624			5.09333	-0.130534			3.65683	21.261
	5.02783	-0.011325			5.11083	-0.116587			3.6585	21.804
	5.04017	-0.018835			5.1265	-0.154734			3.66017	22.3598
	5.05383	-0.000596			5.14117	-0.074029			3.66183	22.9578
	5.0665	0.076652			5.15583	0.014901			3.66367	23.5997
	5.0775	0.061989			5.17183	0.038862			3.6655	24.2577
	5.08883	0.042439			5.18783	-0.048995			3.66733	24.9268
	5.10383	-0.033736			5.20217	-0.148773			3.66917	25.6035
	5.11917	0.000238			5.21617	-0.049114			3.671	26.2922
	5.1325	-0.056386			5.2315	0.050187			3.67283	26.9928
	5.1455	0.016689			5.2465	0.045896			3.67483	27.7412
	5.16383	0.003934			5.2595	0.135064			3.67717	28.7399
	5.18133	0.081301			5.27083	0.156879			3.68017	30.0024
	5.19267	0.025272			5.2815	0.143528			3.68317	31.3525
	5.205	0.082135			5.29217	0.188112			3.68633	32.7543
	5.22333	-0.049829			5.30817	0.178218			3.68983	34.3022
	5.245	-0.078201			5.32817	0.194669			3.69367	36.0873
	5.26167	0.046492			5.3435	0.287175			3.69817	38.3673
	5.275	-0.057817			5.35483	0.346303			3.7045	41.5493
	5.28867	-0.023961			5.36683	0.449657			3.71083	44.6199
	5.30617	-0.002742			5.3795	0.383735			3.71567	46.7736
	5.32217	-0.100017			5.39283	0.363112			3.71967	48.6878
	5.3325	-0.13721			5.40683	0.33772			3.7235	50.5271
	5.3435	-0.067949			5.42217	0.476122			3.727	52.156
	5.35883	-0.002503			5.4345	0.680327			3.73017	53.5252
	5.37633	0.013828			5.44217	0.674605			3.73333	54.7901
	5.3955	0.033855			5.45117	0.645638			3.737	56.2862
	5.4115	0.028968			5.46183	0.679016			3.74117	57.935
	5.42217	0.073671			5.4725	0.718713			3.74517	59.4105
	5.43517	0.053525			5.48117	0.731349			3.74917	60.7548
	5.4485	0.067592			5.49317	0.777602			3.75317	62.0631
	5.4605	0.102758			5.51067	0.873089			3.75883	63.8461
	5.47283	0.059724			5.52733	1.07205			3.76517	65.5005
	5.48717	0.066638			5.54483	1.02747			3.76917	66.4854
	5.5055	0.01967			5.5595	1.12033			3.772	67.1412
	5.52383	0.033021			5.56917	1.24919			3.774	67.6256
	5.5375	-0.085711			5.57917	1.17385			3.77583	68.0167
	5.54783	0.038624			5.5905	1.24168			3.779	68.6783
	5.55783	0.000238			5.60217	1.34933			3.78367	69.6102
	5.56783	-0.172853			5.61283	1.42074			3.78833	70.6573
	5.5785	-0.03016			5.6225	1.49608			3.79317	71.6592
	5.59017	-0.045776			5.63183	1.53375			3.79783	72.3312
	5.6035	0.014544			5.6415	1.59776			3.8025	72.9694
	5.61883	0.048757			5.65117	1.68681			3.80717	73.7329
	5.63217	0.00596			5.66117	1.65725			3.81183	74.4183
	5.64417	-0.023007			5.67083	1.69921			3.8165	75.002
	5.6605	0.050902			5.6795	1.76561			3.8215	75.5061
	5.67883	0.059962			5.68783	1.827			3.82683	75.9825
	5.69417	0.082493			5.69583	1.91975			3.83283	76.556
	5.7055	0.173211			5.7045	2.04933			3.8395	76.9514
	5.71483	0.270724			5.7145	2.14028			3.8465	77.4527
	5.72417	0.216842			5.7255	2.28334			3.8535	78.0398
	5.7335	0.170469			5.73517	2.37274			3.8605	78.3881
	5.74617	0.148177			5.74283	2.37453			3.8675	78.8543
	5.7615	0.059843			5.7505	2.52306			3.87517	79.2747
	5.77483	0.09346			5.75717	2.71511			3.8835	79.5276
	5.78617	0.097394			5.762	2.77603			3.8925	79.7129
	5.79617	0.04077			5.76583	2.74634			3.90217	79.4561
	5.80483	0.088215			5.76883	2.76327			3.91317	79.8577
	5.8165	0.201583			5.7725	2.85196			3.92417	79.9806
	5.83217	0.156641			5.77717	2.93768			3.93383	80.1973
	5.8465	0.260472			5.7815	2.92158			3.94083	80.3405
	5.85783	0.306487			5.78683	2.85923			3.94533	80.3595
	5.8705	0.276327			5.79383	2.83074			3.952	80.3071
	5.88317	0.377059			5.8005	3.02434			3.96233	80.2776
	5.8925	0.358701			5.80583	3.0725			3.97433	80.4735
	5.90083	0.295997			5.81083	3.04592			3.98533	80.4242
	5.90883	0.431895			5.81683	3.00527			3.995	80.2039
	5.9165	0.451446			5.82383	3.16262			4.00567	80.2758
	5.92383	0.481844			5.83117	3.25716			4.017	79.9584
	5.93083	0.541091			5.83817	3.36301			4.02833	79.7155
	5.93783	0.578642			5.84517	3.54564			4.04033	79.4712
	5.9445	0.646234			5.85283	3.6335			4.054	78.9843
	5.9515	0.807405			5.8625	3.61359			4.06967	78.3404
	5.95817	0.747561			5.8725	3.69227			4.08567	77.8631
	5.96417	0.810623			5.8815	3.7514			4.098	77.4959
	5.97017	0.944018			5.8905	3.95691			4.111	76.9925
	5.9785	1.01852			5.89883	4.25327			4.124	76.376
	5.98983	1.13392			5.90483	4.34577			4.13233	75.9366
	6.00217	1.31226			5.909	4.33242			4.14	75.5124
	6.01217	1.41764			5.91533	4.37212			4.147	75.132
	6.01733	1.4472			5.92367	4.40514			4.15833	74.5368
	6.02033	1.49393			5.932	4.57001			4.175	73.2774
	6.02317	1.55115			5.94133	4.74679			4.20167	71.6401
	6.026	1.60623			5.949	4.95398			4.2325	69.6386
	6.0285	1.64115			5.95367	5.06413			4.25667	68.3485
	6.0315	1.67763			5.96	5.16129			4.27267	67.3436
	6.03533	1.76632			5.96833	5.37682			4.28067	66.7023
	6.03917	1.93095			5.97667	5.52297			4.287	66.2038
	6.04317	2.11215			5.984	5.73683			4.29267	65.8906
	6.047	2.24221			5.99	5.88286			4.30033	65.4548
	6.05083	2.34354			5.99533	6.0122			4.31867	64.3346
	6.05467	2.40469			6.0005	6.16896			4.33867	62.9728
	6.0585	2.45011			6.00567	6.42943			4.352	62.252
	6.0625	2.58648			6.01083	6.62911			4.37033	61.289
	6.06683	2.78223			6.01583	6.61874			4.397	60.0022
	6.07117	2.89977			6.02067	6.71935			4.42283	58.5378
	6.07533	2.97427			6.026	6.95992			4.4395	57.6924
	6.0795	3.093			6.03167	7.19559			4.44983	57.0054
	6.08367	3.24261			6.03683	7.41339			4.45783	56.6624
	6.08783	3.43931			6.04217	7.61938			4.4635	56.4083
	6.09233	3.67177			6.04733	7.78198			4.4735	56.1045
	6.09683	3.84581			6.0525	7.91824			4.4895	55.2548
	6.10117	4.00686			6.05767	8.05473			4.50317	54.8718
	6.1055	4.25828			6.06283	8.25596			4.51417	54.3144
	6.11	4.51457			6.068	8.51393			4.5275	53.8278
	6.11433	4.668			6.07217	8.74281			4.54383	53.3903
	6.11817	4.77195			6.0755	8.93736			4.56383	52.4995
	6.12217	4.85563			6.0785	9.11176			4.5855	51.7098
	6.1265	4.94194			6.08133	9.27198			4.60217	51.1336
	6.13067	5.07772			6.084	9.41742			4.61283	50.7228
	6.1345	5.24878			6.08633	9.54533			4.62017	50.5428
	6.13783	5.50258			6.0885	9.66728			4.6255	50.4221
	6.14133	5.8161			6.09067	9.77898			4.62967	50.239
	6.14383	5.98252			6.0925	9.88329			4.63283	50.0556
	6.14533	6.05691			6.09433	9.98116			4.63883	49.829
	6.14683	6.11794			6.09583	10.0706			4.64783	49.5193
	6.1485	6.18064			6.09733	10.1558			4.6585	49.175
	6.15067	6.27005			6.09883	10.2369			4.67317	48.8135
	6.15283	6.405			6.10017	10.308			4.68783	48.2447
	6.15467	6.52397			6.10133	10.3554			4.69983	47.925
	6.156	6.62076			6.104	10.4311			4.7125	47.479
	6.15717	6.71625			6.10817	10.528			4.73083	46.7429
	6.15833	6.80316			6.1125	10.8304			4.75167	45.9573
	6.1595	6.863			6.11717	11.278			4.77	45.4376
	6.1605	6.91319			6.12183	11.5349			4.783	45.0087
	6.1615	6.96039			6.12633	11.7383			4.78967	44.7863
	6.16233	7.0008			6.13083	12.0945			4.79533	44.6364
	6.16317	7.03526			6.1355	12.4458			4.8	44.5341
	6.16433	7.07662			6.14017	12.6762			4.8035	44.4111
	6.16567	7.12252			6.14483	12.9212			4.81083	44.1291
	6.167	7.18224			6.14933	13.2058			4.8235	43.6764
	6.16833	7.28428			6.15367	13.5498			4.83817	43.2754
	6.1695	7.38382			6.15817	13.9486			4.85383	42.7678
	6.1705	7.47645			6.1635	14.3421			4.87217	42.0951
	6.173	7.74074			6.16983	14.7815			4.89467	41.5045
	6.17717	8.10385			6.1765	15.2963			4.91633	40.8402
	6.18167	8.286			6.1835	15.8434			4.93383	40.2565
	6.18583	8.47113			6.1905	16.5732			4.9475	39.889
	6.18933	8.71086			6.1975	17.2579			4.95783	39.5259
	6.19283	8.98278			6.20483	17.8101			4.96583	39.2412
	6.1965	9.3118			6.21283	18.4026			4.971	39.1784
	6.20067	9.68421			6.2215	19.1656			4.97483	39.2022
	6.205	9.92012			6.23083	20.0717			4.9815	39.0476
	6.20917	10.1222			6.23983	21.0075			4.99117	38.9224
	6.21333	10.5855			6.24583	21.6101			5.00217	38.3918
	6.21817	11.2008			6.24917	21.9494			5.01283	38.2729
	6.22417	11.6777			6.25217	22.2377			5.0215	38.0248
	6.23083	12.1161			6.255	22.4857			5.02917	37.8628
	6.23683	12.585			6.2575	22.6989			5.03683	37.7885
	6.24183	13.1185			6.25983	22.9146			5.04483	37.6055
	6.247	13.4962			6.26183	23.1193			5.05383	37.618
	6.25217	13.8395			6.26367	23.3061			5.06383	37.6275
	6.2595	14.5376			6.26533	23.4908			5.0735	37.4435
	6.2685	15.4753			6.26683	23.664			5.0825	37.5087
	6.2765	16.1436			6.26833	23.7983			5.0915	37.5836
	6.28383	17.0848			6.2725	24.1601			5.1005	37.6012
	6.29117	17.7			6.2795	24.7461			5.10917	37.5538
	6.2995	18.398			6.28817	25.5654			5.11683	37.4196
	6.3085	19.2741			6.2985	26.6932			5.12283	37.6062
	6.3145	19.8079			6.30783	27.5882			5.12767	37.8515
	6.31717	20.036			6.31717	28.3436			5.13217	38.0046
	6.31933	20.2763			6.32683	29.2209			5.13567	38.13
	6.32133	20.5075			6.33617	30.1673			5.1385	38.2434
	6.32317	20.7331			6.3465	31.0031			5.141	38.3424
	6.325	20.9569			6.35683	31.9275			5.14483	38.4277
	6.3265	21.1494			6.3655	32.4751			5.1515	38.5034
	6.328	21.3213			6.3735	33.1174			5.1585	38.6452
	6.32933	21.4841			6.38117	33.7266			5.1645	38.7847
	6.3305	21.638			6.3885	34.2968			5.17083	38.9895
	6.33167	21.7721			6.39583	34.914			5.1775	39.3233
	6.3325	21.8862			6.40317	35.3154			5.1845	39.7778
	6.33517	22.184			6.4105	35.5248			5.19183	40.0552
	6.33917	22.6213			6.41783	36.0712			5.19883	40.3602
	6.34283	23.002			6.42917	36.375			5.2055	40.7159
	6.34633	23.3821			6.4405	36.841			5.21283	41.1017
	6.35	23.7703			6.44817	37.2345			5.2205	41.5609
	6.354	24.1679			6.45583	37.3939			5.22783	42.1439
	6.359	24.6183			6.46283	37.4919			5.23483	42.749
	6.36567	25.1274			6.46983	37.7232			5.2415	43.3419
	6.37367	25.8964			6.4765	37.9486			5.24817	43.7739
	6.385	27.0968			6.48317	37.9506			5.25483	44.25
	6.39767	28.4048			6.49017	38.0421			5.26183	44.8291
	6.40767	29.2585			6.49717	38.1844			5.26883	45.4528
	6.416	30.0481			6.50383	38.2215			5.27583	46.2548
	6.424	30.8975			6.5105	38.0797			5.28283	47.0774
	6.43233	31.469			6.5175	37.8829			5.2885	47.6651
	6.44067	32.2257			6.52483	38.0282			5.29233	48.0402
	6.44867	32.8161			6.5325	37.948			5.2955	48.4456
	6.45633	33.347			6.54017	37.7046			5.2985	48.88
	6.46367	33.8246			6.54783	37.5539			5.30133	49.2511
	6.471	34.2836			6.5555	37.4066			5.30383	49.4933
	6.47833	34.8853			6.5635	37.0804			5.306	49.6784
	6.48567	35.4267			6.5715	36.8643			5.30817	49.8332
	6.494	35.7951			6.5795	36.6828			5.31	50.0318
	6.502	36.2898			6.5875	36.1282			5.3115	50.2299
	6.50717	36.3129			6.59917	35.5895			5.313	50.4191
	6.51383	36.3829			6.60983	35.0972			5.31633	50.9093
	6.5235	36.8484			6.61583	34.8241			5.322	51.6477
	6.53283	37.2469			6.6215	34.5489			5.32733	52.3424
	6.5405	37.2686			6.626	34.2941			5.333	53.0829
	6.54683	37.4913			6.62983	34.0737			5.339	53.9818
	6.55317	37.8239			6.6365	33.6279			5.34567	55.0215
	6.5595	37.9047			6.64617	32.8913			5.353	56.1035
	6.5665	37.8402			6.6575	32.2861			5.36333	57.7607
	6.5745	37.7953			6.6705	31.5428			5.37633	59.9014
	6.5825	38.09			6.68483	30.4393			5.38867	61.8439
	6.58983	37.9766			6.70117	29.3266			5.4	63.7267
	6.59717	37.9232			6.7165	28.227			5.41167	65.84
	6.60417	37.9547			6.73217	27.0593			5.42433	68.1266
	6.61117	37.828			6.7455	26.2393			5.438	70.6694
	6.61817	37.9152			6.75317	25.7357			5.45333	73.7342
	6.6255	37.7308			6.75883	25.1755			5.464	75.6784
	6.63317	37.396			6.7635	24.7972			5.46867	76.5426
	6.64083	37.292			6.76767	24.5092			5.4725	77.1958
	6.6485	36.9144			6.77133	24.2089			5.47567	77.7493
	6.65517	36.7059			6.7745	23.9477			5.47867	78.3175
	6.6605	36.6554			6.77733	23.7559			5.48117	78.8341
	6.66517	36.3688			6.77983	23.6145			5.48333	79.2968
	6.67383	35.8529			6.78183	23.5159			5.48517	79.6895
	6.68517	35.6095			6.78367	23.4265			5.49317	81.2691
	6.6935	35.1625			6.78783	23.095			5.5065	83.8047
	6.69917	34.8035			6.7965	22.5552			5.52217	86.7759
	6.70333	34.6274			6.80583	21.9647			5.53967	90.059
	6.71	34.3918			6.81383	21.3969			5.55467	92.978
	6.71967	33.6516			6.8225	20.8495			5.567	95.0421
	6.73033	33.116			6.83583	19.9564			5.57767	97.1541
	6.74133	32.3094			6.84983	19.3759			5.58767	98.7078
	6.75367	31.6527			6.85983	18.5424			5.59733	100.329
	6.76633	30.8517			6.86817	17.8601			5.60733	102.017
	6.781	29.8739			6.8765	17.4108			5.61733	103.509
	6.79933	28.5515			6.8855	16.9493			5.62733	104.795
	6.813	27.6353			6.8955	16.4853			5.63667	106.14
	6.822	27.0685			6.90517	16.0328			5.64367	107.211
	6.82933	26.3735			6.9135	15.6922			5.64883	107.844
	6.83383	25.9657			6.92217	15.1762			5.65283	108.361
	6.83767	25.7936			6.92917	14.6952			5.65583	108.767
	6.84117	25.7406			6.93367	14.541			5.66033	109.404
	6.84433	25.5853			6.93783	14.2739			5.667	110.309
	6.847	25.3825			6.9415	13.9722			5.67467	111.099
	6.84933	25.1727			6.94417	13.8279			5.68267	111.748
	6.8515	25.0026			6.94583	13.7663			5.692	112.732
	6.85333	24.8584			6.94733	13.725			5.703	113.939
	6.85517	24.7271			6.9485	13.697			5.714	114.754
	6.85933	24.4429			6.94967	13.6759			5.72533	115.282
	6.86633	24.0847			6.95217	13.5762			5.737	115.936
	6.87633	23.295			6.956	13.3811			5.74967	116.532
	6.89067	22.361			6.96033	13.1837			5.763	117.08
	6.90333	21.6314			6.9655	13.0188			5.77533	117.368
	6.91333	20.8263			6.9715	12.7798			5.787	117.484
	6.923	20.2113			6.9775	12.5006			5.79833	117.735
	6.93267	19.5398			6.98317	12.2502			5.80833	117.73
	6.94267	19.0833			6.98833	11.9556			5.81667	117.587
	6.95267	18.4867			6.99367	11.6615			5.823	117.451
	6.96167	17.8956			6.99967	11.4741			5.83133	117.275
	6.97	17.4191			7.00633	11.3859			5.84333	116.73
	6.97867	16.8761			7.01333	11.1868			5.85633	116.138
	6.98767	16.2843			7.021	10.8527			5.86933	115.578
	6.99567	16.0525			7.02867	10.5388			5.88167	114.795
	7.00167	15.7057			7.036	10.2191			5.894	113.823
	7.0065	15.4463			7.04367	10.0392			5.90767	112.661
	7.01067	15.2419			7.05133	9.7816			5.92067	111.512
	7.01433	15.1025			7.05867	9.51517			5.93167	110.606
	7.01733	14.9957			7.06567	9.17757			5.942	109.737
	7.01967	14.8774			7.072	9.05037			5.952	108.639
	7.02167	14.7706			7.07867	9.03297			5.962	107.685
	7.02767	14.4314			7.08567	8.88801			5.97033	106.694
	7.03567	14.0371			7.09333	8.5659			5.97633	105.919
	7.04133	13.9225			7.10033	8.35073			5.9815	105.168
	7.04617	13.6317			7.10567	8.32069			5.98583	104.563
	7.05033	13.2697			7.11017	8.28886			5.9895	104.138
	7.05433	13.0941			7.11383	8.14199			5.9925	103.805
	7.05883	13.0124			7.11667	7.99728			5.995	103.494
	7.06417	12.8822			7.119	7.93505			5.99717	103.218
	7.07083	12.6009			7.12083	7.90155			6.0035	102.353
	7.08017	12.3004			7.124	7.87056			6.01517	100.661
	7.0895	11.9933			7.13033	7.74395			6.03183	98.3422
	7.0975	11.5942			7.13767	7.50411			6.05183	95.6198
	7.10717	11.2259			7.14367	7.30586			6.06933	93.0009
	7.1165	10.801			7.149	7.28738			6.08567	90.7261
	7.12383	10.6262			7.155	7.1646			6.10483	87.9352
	7.13083	10.4221			7.16133	6.96039			6.12817	84.3456
	7.13817	10.1868			7.16767	6.83904			6.14383	82.3145
	7.1455	9.97222			7.177	6.80041			6.14867	81.3997
	7.15217	9.70757			7.18733	6.54829			6.1525	80.6778
	7.15883	9.44018			7.197	6.36292			6.156	80.0717
	7.1655	9.33182			7.20733	6.06716			6.15883	79.5826
	7.17183	9.16731			7.21667	5.89323			6.16117	79.2617
	7.177	8.98683			7.225	5.81801			6.16317	79.0175
	7.18117	8.91745			7.23233	5.62275			6.165	78.8264
	7.1845	8.8613			7.239	5.57053			6.16917	78.264
	7.18717	8.78871			7.246	5.4549			6.17683	77.0288
	7.18917	8.72219			7.25333	5.21016			6.18817	75.5324
	7.19083	8.66389			7.26067	5.2141			6.2025	73.6586
	7.19233	8.61466			7.26833	5.18358			6.2175	71.4539
	7.196	8.51083			7.275	5.01609			6.23183	69.7036
	7.204	8.31425			7.28	4.97425			6.24517	68.0769
	7.21167	8.17096			7.2845	4.97174			6.25817	66.3656
	7.21667	8.07476			7.28817	4.89485			6.26983	65.0289
	7.2215	7.91955			7.29083	4.81212			6.27983	63.8045
	7.22617	7.74217			7.2945	4.73738			6.28983	62.5652
	7.23217	7.60281			7.29917	4.68516			6.29983	61.6837
	7.23917	7.59268			7.30433	4.65548			6.3095	60.7734
	7.2455	7.55119			7.312	4.59516			6.32083	59.9412
	7.2515	7.39121			7.32133	4.52077			6.3305	59.1836
	7.2585	7.35688			7.33	4.39823			6.33567	58.5589
	7.26783	6.89626			7.33833	4.25279			6.34133	58.1874
	7.27583	6.59406			7.34967	4.15528			6.34833	57.7474
	7.281	6.51383			7.36167	4.15969			6.355	57.2569
	7.28567	6.42121			7.37267	4.0077			6.36233	56.8351
	7.29033	6.24144			7.38367	3.83973			6.37133	56.5308
	7.29467	6.21188			7.393	3.77488			6.37933	56.1062
	7.299	6.37054			7.402	3.62682			6.385	55.8103
	7.30333	6.34587			7.41367	3.61764			6.39067	55.6761
	7.30783	6.10113			7.42667	3.44765			6.39633	55.4761
	7.31267	5.95915			7.43733	3.33893			6.402	55.2211
	7.31833	5.94139			7.445	3.13771			6.40767	55.0557
	7.32433	6.03974			7.45033	3.1141			6.41333	55.0816
	7.33233	5.78892			7.45533	3.06129			6.419	55.2137
	7.34	5.63145			7.45933	3.00825			6.42467	55.2561
	7.34483	5.64563			7.46217	2.97952			6.43033	55.1943
	7.34867	5.66018			7.46533	2.95389			6.436	55.1438
	7.35183	5.66387			7.46967	2.9403			6.44167	55.2464
	7.35517	5.64957			7.47533	2.95174			6.44733	55.2702
	7.3585	5.61571			7.48067	2.93315			6.453	55.3517
	7.36217	5.51856			7.4855	2.90227			6.45867	55.6096
	7.366	5.36382			7.49183	2.86174			6.46433	55.7797
	7.37	5.26297			7.4995	2.75827			6.47	56.0336
	7.37333	5.2197			7.50717	2.60925			6.477	56.5254
	7.37967	5.18942			7.51483	2.58255			6.48433	56.8371
	7.38933	5.10538			7.52383	2.69616			6.49033	57.0349
	7.39867	5.00929			7.53317	2.61664			6.49517	57.3192
	7.408	4.85539			7.5405	2.54643			6.49933	57.6927
	7.41833	4.63712			7.5475	2.52247			6.503	58.0467
	7.42867	4.55332			7.5555	2.45404			6.506	58.3539
	7.43733	4.4905			7.5645	2.29442			6.50867	58.6187
	7.44467	4.38714			7.57383	2.24805			6.51533	59.2357
	7.45167	4.25267			7.58283	2.17056			6.526	60.0048
	7.46	4.18305			7.59017	2.00045			6.53533	60.7598
	7.471	4.17185			7.59617	2.04861			6.54433	61.933
	7.48467	4.01199			7.6035	2.16329			6.553	62.8549
	7.498	3.96693			7.61217	1.97554			6.56167	63.7451
	7.508	3.91602			7.62017	1.92201			6.57067	64.8294
	7.516	3.74293			7.6285	1.80531			6.58133	66.1801
	7.52367	3.61729			7.6345	1.79005			6.594	67.9959
	7.52967	3.53384			7.63783	1.83916			6.60833	69.9866
	7.5345	3.46971			7.642	1.9269			6.6275	72.4274
	7.53833	3.46637			7.64617	1.94669			6.64667	75.1703
	7.54133	3.48449			7.64933	1.9306			6.658	76.5864
	7.5445	3.48532			7.65267	1.92749			6.665	77.4229
	7.54817	3.47471			7.656	1.93465			6.67067	78.2028
	7.55317	3.41582			7.6595	1.92869			6.67467	78.8336
	7.56117	3.34942			7.66333	1.87254			6.67767	79.2444
	7.5695	3.47567			7.66767	1.77527			6.68017	79.5461
	7.57583	3.40497			7.673	1.64712			6.685	80.124
	7.58117	3.30699			7.67867	1.59073			6.69267	81.142
	7.58717	3.2531			7.684	1.63722			6.70067	81.9744
	7.59483	3.26526			7.68967	1.62661			6.70867	82.7593
	7.6055	3.14665			7.69767	1.59275			6.71667	83.5879
	7.61883	3.0297			7.708	1.70195			6.72533	84.4238
	7.63083	2.9763			7.71867	1.62089			6.734	85.0468
	7.6405	2.98369			7.72867	1.47986			6.742	85.6123
	7.65217	2.89249			7.738	1.41954			6.74967	86.182
	7.6665	2.81799			7.74967	1.40822			6.757	86.8325
	7.67817	2.75636			7.76333	1.35934			6.76433	87.2839
	7.6865	2.62332			7.775	1.30236			6.77167	87.4306
	7.6945	2.70259			7.78467	1.30701			6.779	87.5639
	7.7015	2.72703			7.79367	1.18971			6.78633	87.891
	7.70783	2.64108			7.80233	1.19782			6.79367	88.1201
	7.71483	2.45869			7.81067	1.24514			6.801	88.0247
	7.7225	2.41554			7.82	1.19972			6.80833	88.0903
	7.72983	2.44129			7.831	1.08731			6.81567	88.1746
	7.73683	2.36726			7.84233	0.99659			6.823	88.0386
	7.74483	2.25926			7.853	1.04177			6.82967	87.7972
	7.75483	2.24853			7.86533	0.968576			6.83533	87.6217
	7.7645	2.33686			7.88033	0.879169			6.84033	87.5593
	7.77217	2.33471			7.89333	0.754595			6.84433	87.4625
	7.77983	2.19226			7.90367	0.75686			6.84767	87.3165
	7.78783	2.12395			7.91467	0.790715			6.8505	87.1674
	7.8015	2.07841			7.927	0.709653			6.855	86.9112
	7.81983	2.06971			7.93933	0.635505			6.86167	86.553
	7.83417	2.00033			7.95033	0.601888			6.86867	86.2395
	7.84483	2.14195			7.961	0.617504			6.876	85.7716
	7.8555	1.95861			7.97233	0.62871			6.88367	84.9664
	7.86917	1.88887			7.985	0.656247			6.89133	84.4293
	7.88317	1.82307			7.999	0.565529			6.899	83.6704
	7.89417	1.66213			8.01333	0.518799			6.907	82.8097
	7.90417	1.73807			8.03	0.509501			6.916	81.9506
	7.91483	1.70088			8.04633	0.472784			6.92567	80.8057
	7.9245	1.57952			8.06033	0.397325			6.93533	79.4653
	7.9335	1.39535			8.07367	0.400662			6.945	78.4124
	7.94317	1.45841			8.08633	0.257969			6.95533	77.1316
	7.95083	1.50609			8.099	0.310302			6.96633	75.6147
	7.9595	1.46735			8.11033	0.208974			6.97867	73.749
	7.97217	1.37532			8.12033	0.298142			6.99133	71.9374
	7.98717	1.42539			8.13233	0.375152			7.00033	70.5499
	8.00317	1.4497			8.14433	0.231147			7.00533	69.8009
	8.01983	1.2815			8.15533	0.207901			7.0095	69.1892
	8.0345	1.37556			8.16633	0.16427			7.013	68.6485
	8.04583	1.20378			8.179	0.284195			7.01583	68.1889
	8.05583	1.15132			8.193	0.344157			7.0185	67.7539
	8.0655	1.04666			8.20567	0.322819			7.02083	67.3757
	8.0735	1.09398			8.21833	0.291109			7.02883	66.1748
	8.0805	1.12176			8.23033	0.163794			7.0445	63.9161
	8.08717	1.07527			8.242	0.179052			7.062	61.3221
	8.09617	1.11461			8.25567	0.220776			7.07833	58.8914
	8.1105	1.16432			8.271	0.152707			7.09167	56.8512
	8.1235	1.0767			8.28633	0.269771			7.102	55.2272
	8.13317	1.08421			8.301	0.112414			7.11067	54.0762
	8.14317	1.20807			8.31333	0.023246			7.119	53.1209
	8.1525	1.1394			8.32467	0.051141			7.127	51.9694
	8.1635	1.05929			8.33733	0.092506			7.13467	50.9567
	8.1765	0.904441			8.35	0.022411			7.142	49.8755
	8.18917	0.847578			8.36367	0.018835			7.14933	49.1072
	8.1995	0.836492			8.38	0.078917			7.15667	48.3789
	8.20817	0.838518			8.3975	-0.041246			7.164	47.4188
	8.21783	0.843167			8.41583	-0.079036			7.17133	46.473
	8.22717	0.755429			8.43333	-0.13721			7.178	45.8078
	8.23517	0.791073			8.448	0.023127			7.183	45.3156
	8.24483	0.779748			8.45967	-0.22006			7.18683	44.9731
	8.25617	0.770807			8.47	-0.095367			7.18983	44.7117
	8.26817	0.740171			8.48433	-0.056744			7.19233	44.4921
	8.2825	0.615716			8.49933	-0.223756			7.19733	43.9961
	8.29783	0.849962			8.51367	-0.099897			7.205	43.3939
	8.3135	0.658393			8.53117	-0.105619			7.21233	42.8491
	8.331	0.627279			8.54683	-0.138402			7.21867	42.2281
	8.346	0.464559			8.56217	-0.167251			7.224	41.8812
	8.35733	0.532866			8.5785	-0.154257			7.22933	41.5438
	8.36867	0.597358			8.59283	-0.238776			7.2345	41.1879
	8.38	0.581861			8.6075	-0.223279			7.2395	40.8442
	8.394	0.563741			8.62183	-0.163913			7.2445	40.5923
	8.4115	0.506759			8.6345	-0.08297			7.24933	40.4952
	8.42617	0.517368			8.6465	-0.234127			7.25417	40.4147
	8.43683	0.623584			8.65817	-0.291586			7.25883	40.313
	8.4485	0.506759			8.6705	-0.215292			7.2635	40.0685
	8.46317	0.424385			8.68617	-0.17035			7.26817	39.8259
	8.47717	0.458479			8.70283	-0.207067			7.27283	39.8537
	8.4935	0.424027			8.71517	-0.072956			7.27767	39.9331
	8.51183	0.383139			8.72683	-0.048995			7.28233	39.9574
	8.52717	0.564814			8.74017	-0.13566			7.287	39.9278
	8.5415	0.441313			8.75417	-0.245929			7.29167	39.8704
	8.55483	0.372052			8.76883	-0.263214			7.29633	40.0398
	8.56683	0.454664			8.7815	-0.261188			7.301	40.3278
	8.5775	0.331879			8.7925	-0.23365			7.30567	40.4387
	8.58883	0.339746			8.8025	-0.177383			7.31017	40.5425
	8.6015	0.37849			8.81417	-0.159264			7.31467	40.7835
	8.6155	0.357747			8.82817	-0.241518			7.31917	41.0224
	8.62917	0.414848			8.8445	-0.218511			7.32367	41.2052
	8.64117	0.60916			8.85917	-0.118852			7.32817	41.4659
	8.6525	0.314474			8.87017	-0.080228			7.33267	41.8299
	8.66483	0.263929			8.88217	-0.137091			7.33683	42.1965
	8.6775	0.374556			8.89583	-0.267863			7.34017	42.5197
	8.69083	0.391841			8.91083	-0.182152			7.34317	42.7973
	8.7045	0.43118			8.92583	-0.152946			7.34583	43.0186
	8.71617	0.373244			8.94017	-0.063539			7.34833	43.2062
	8.72917	0.397444			8.9535	-0.256538			7.35083	43.397
	8.74483	0.409007			8.96717	-0.231504			7.353	43.6013
	8.75717	0.172019			8.9805	-0.256538			7.35483	43.7928
	8.7655	0.320911			8.99417	-0.197887			7.35667	43.9764
	8.7735	0.354648			9.00817	-0.190973			7.35833	44.1586
	8.78483	0.308037			9.01917	-0.128269			7.35983	44.3369
	8.79817	0.517845			9.03017	-0.257134			7.36133	44.5014
	8.81017	0.512242			9.04183	-0.166535			7.3625	44.6507
	8.82383	0.389934			9.0535	-0.169754			7.365	44.9512
	8.83683	0.4251			9.0655	-0.232935			7.36867	45.4227
	8.84783	0.159979			9.0795	-0.328064			7.3725	45.9343
	8.8605	0.296831			9.09383	-0.227928			7.37667	46.5493
	8.87383	0.380397			9.1065	-0.27144			7.381	47.3017
	8.88417	0.145674			9.11917	-0.339389			7.38533	48.0498
	8.89383	0.187159			9.13317	-0.240922			7.38967	48.6947
	8.90383	0.460863			9.1465	-0.250936			7.39417	49.3569
	8.91583	0.228047			9.15783	-0.258207			7.39867	50.0746
	8.92983	0.244498			9.17083	-0.367999			7.40317	50.8935
	8.9435	0.322342			9.18617	-0.297666			7.4075	51.825
	8.95517	0.16439			9.2005	-0.276685			7.41183	52.7424
	8.96417	0.190258			9.21417	-0.327349			7.41617	53.6315
	8.97217	0.349641			9.22717	-0.347018			7.4205	54.5113
	8.98017	0.334144			9.23783	-0.35429			7.425	55.3968
	8.99017	0.372291			9.25083	-0.333428			7.43067	56.636
	9.00083	0.469089			9.2675	-0.421882			7.43733	58.283
	9.00983	0.452042			9.285	-0.302672			7.44433	60.1257
	9.0195	0.247002			9.29833	-0.095129			7.45167	61.9633
	9.0335	0.228405			9.30733	-0.166893			7.459	63.6927
	9.04617	-0.005841			9.316	-0.273108			7.46667	65.743
	9.05417	0.05734			9.32567	-0.296831			7.475	68.2356
	9.06183	0.087619			9.33767	-0.259519			7.48433	70.8824
	9.06917	0.164747			9.34867	-0.393987			7.49567	74.1373
	9.0765	0.290275			9.35833	-0.388026			7.50567	77.1936
	9.08417	0.166535			9.369	-0.354052			7.51167	79.0318
	9.0935	-0.021815			9.38	-0.32866			7.51583	80.2238
	9.10417	0.18239			9.39233	-0.265479			7.51933	81.2426
	9.11483	0.216961			9.408	-0.26989			7.5225	82.1869
	9.12517	0.137329			9.4255	-0.156045			7.52517	83.002
	9.13517	0.101686			9.43983	-0.251651			7.52767	83.6603
	9.1495	0.06187			9.45183	-0.286579			7.52967	84.2023
	9.16483	-0.074744			9.46383	-0.161409			7.5315	84.6415
	9.17617	0.091076			9.4785	-0.183344			7.533	85.0304
	9.1885	0.093579			9.496	-0.213146			7.54267	87.8056
	9.20183	0.034094			9.51433	-0.185967			7.556	91.5895
	9.21483	-0.038981			9.531	-0.192881			7.56433	93.8586
	9.23017	0.039458			9.546	-0.247836			7.572	96.0566
	9.2445	-0.110388			9.5635	-0.197053			7.57967	98.0555
	9.25517	-0.187874			9.581	-0.216484			7.587	99.7255
	9.26383	-0.192761			9.59567	-0.180483			7.59367	101.357
	9.27217	-0.151396			9.60933	-0.190139			7.6	102.756
	9.2805	-0.091553			9.62433	-0.156403			7.606	104.235
	9.2915	-0.06187			9.641	-0.202179			7.612	105.627
	9.3045	-0.012994			9.65633	-0.243783			7.61767	106.801
	9.31583	-0.087976			9.669	-0.267863			7.62333	107.876
	9.32683	-0.077248			9.681	-0.290036			7.629	108.864
	9.3385	-0.131369			9.69333	-0.212789			7.63433	109.709
	9.34983	-0.059128			9.70867	-0.225782			7.6395	110.473
	9.36117	-0.016093			9.72617	-0.240445			7.64467	111.211
	9.37283	0.136256			9.74367	-0.252604			7.64967	111.933
	9.38483	0.020385			9.76	-0.238419			7.656	112.648
	9.39717	-0.075459			9.775	-0.279784			7.66333	113.398
	9.40783	-0.09799			9.7925	-0.25475			7.67067	114.029
	9.41683	0.071168			9.815	-0.208497			7.678	114.446
	9.42617	0.056028			9.835	-0.309944			7.685	114.726
	9.43583	0.06628			9.84967	-0.333667			7.69133	114.796
	9.4455	0.210524			9.863	-0.359535			7.697	114.938
	9.45483	0.212431			9.877	-0.236988			7.7015	115.066
	9.46417	0.146389			9.89233	-0.238776			7.70533	115.051
	9.47383	0.159144			9.90833	-0.320315			7.71067	114.987
	9.48417	0.060916			9.924	-0.24724			7.71767	114.952
	9.4945	0.043154			9.94033	-0.285387			7.72467	114.758
	9.50617	0.157237			9.9595	-0.400424			7.732	114.263
	9.51883	0.247836			9.98117	-0.33462			7.73967	113.746
	9.5305	0.0633			10.0028	-0.337243			7.74767	113.03
	9.54417	0.207424			10.0203	-0.243545			7.75467	112.276
	9.55917	0.201821			10.0387	-0.348449			7.76067	111.652
	9.5775	0.112891			10.057	-0.459313			7.76667	110.88
	9.59667	0.228524			10.0723	-0.370622			7.77267	109.999
	9.611	0.297546			10.087	-0.262022			7.77867	109.148
	9.62333	0.109077			10.1027	-0.274062			7.785	108.351
	9.63533	0.107646			10.1193	-0.442266			7.79133	107.319
	9.649	0.284433			10.136	-0.392795			7.798	106.085
	9.6665	0.21565			10.1517	-0.380039			7.80467	104.878
	9.689	0.293374			10.165	-0.251412			7.81133	103.68
	9.70817	0.287056			10.1773	-0.340819			7.81833	102.161
	9.72017	0.334144			10.1893	-0.448585			7.826	100.507
	9.73283	0.219107			10.203	-0.343561			7.834	99.0633
	9.74583	0.409484			10.2167	-0.334859			7.84233	97.113
	9.7565	0.400782			10.2287	-0.336885			7.84867	95.4681
	9.76717	0.27144			10.24	-0.401378			7.85283	94.5083
	9.77917	0.310063			10.2527	-0.273943			7.85683	93.7448
	9.79183	0.314355			10.2663	-0.34678			7.86017	93.0027
	9.8055	0.274777			10.2803	-0.415564			7.86317	92.2097
	9.82017	0.206471			10.2963	-0.324249			7.86583	91.4447
	9.83483	0.163794			10.3113	-0.351667			7.86817	90.832
	9.84883	0.208974			10.3233	-0.282407			7.87017	90.3571
	9.8615	0.198364			10.3387	-0.322461			7.872	89.9576
	9.8735	0.166416			10.3587	-0.376105			7.8735	89.6088
	9.88717	0.222206			10.3778	-0.314474			7.87917	88.3465
	9.9015	0.113606			10.3938	-0.386953			7.8925	85.0023
	9.9135	0.014782			10.4068	-0.44179			7.90883	81.0206
	9.9245	0.135779			10.4192	-0.361919			7.92717	76.7211
	9.94017	0.179172			10.4342	-0.338674			7.94717	71.8955
	9.9585	0.172019			10.4517	-0.310898			7.96283	68.158
	9.97517	0.101089			10.4717	-0.353813			7.97417	65.5837
	9.99517	0.094771			10.4917	-0.365496			7.98417	63.347
	10.0135	0.071287			10.506	-0.406504			7.99383	61.1498
	10.0268	0.099897			10.517	-0.43416			8.0035	58.9598
	10.0405	0.151515			10.529	-0.393629			8.01283	57.1022
	10.0555	0.219226			10.542	-0.339031			8.01983	55.81
	10.0708	0.133634			10.5567	-0.363588			8.02433	54.9665
	10.0842	0.151992			10.571	-0.296831			8.02817	54.2798
	10.0955	0.220895			10.5837	-0.412226			8.03133	53.7385
	10.1072	0.187159			10.5963	-0.367403			8.03417	53.244
	10.1195	0.248313			10.6097	-0.325799			8.03667	52.7548
	10.1355	0.175357			10.6227	-0.337482			8.03883	52.3111
	10.1508	0.074983			10.6337	-0.349879			8.04067	51.9036
	10.1655	0.085235			10.6447	-0.396609			8.04233	51.5684
	10.1872	0.216723			10.6557	-0.488877			8.04383	51.3117
	10.2105	0.195742			10.6663	-0.501514			8.04517	51.0775
	10.2272	0.148416			10.678	-0.435114			8.049	50.4257
	10.2385	0.057578			10.6913	-0.278115			8.055	49.3963
	10.2502	0.163436			10.704	-0.436664			8.06	48.4642
	10.2652	0.116706			10.7143	-0.283241			8.06483	47.5432
	10.2808	0.105858			10.7247	-0.288129			8.06983	46.7128
	10.2948	0.131607			10.735	-0.287294			8.07517	45.9828
	10.3078	0.009775			10.745	-0.268817			8.0815	45.0686
	10.3195	0.012636			10.7557	-0.289679			8.08917	44.0309
	10.3302	0.043631			10.7663	-0.262737			8.0975	42.8333
	10.3398	0.164151			10.7777	-0.337362			8.1065	41.4875
	10.3508	0.1055			10.79	-0.336409			8.1155	40.0935
	10.3662	0.060081			10.8047	-0.317812			8.1235	38.9431
	10.3845	0.008941			10.8222	-0.439763			8.13117	38.0439
	10.4005	0.012517			10.8375	-0.442147			8.1385	37.0709
	10.4122	0.220776			10.8538	-0.359774			8.1455	36.0564
	10.4218	0.213742			10.8738	-0.383139			8.1525	35.2441
	10.4332	0.115871			10.8938	-0.429273			8.1595	34.57
	10.4458	0.02563			10.9113	-0.429034			8.16683	33.7962
	10.4598	0.052452			10.9257	-0.38898			8.17417	32.9107
	10.4758	0.057578			10.938	-0.502467			8.18183	32.1485
	10.4895	0.000954			10.95	-0.392795			8.18917	31.4308
	10.4992	-0.019789			10.9627	-0.458598			8.1955	30.8052
	10.5075	0.029922			10.975	-0.498295			8.20083	30.3141
	10.5168	0.062466			10.9925	-0.479102			8.20533	29.8864
	10.5272	0.009298			11.01	-0.409126			8.20883	29.5419
	10.5405	-0.008941			11.0227	-0.365257			8.21167	29.2463
	10.5545	0.074983			11.036	-0.396609			8.214	28.9943
	10.5675	0.113487			11.049	-0.332356			8.21617	28.7658
	10.5788	0.148654			11.062	-0.405073			8.22117	28.4287
	10.5872	0.286818			11.076	-0.42367			8.2295	27.8637
	10.5952	0.24271			11.09	-0.330687			8.23683	27.1832
	10.6012	0.205398			11.1037	-0.341058			8.24283	26.7147
	10.6057	0.211477			11.1237	-0.447273			8.24883	26.2668
	10.61	0.204682			11.1462	-0.397205			8.25583	25.7328
	10.6153	0.114203			11.1625	-0.357389			8.26317	25.1681
	10.6207	0.077605			11.18	-0.305057			8.2705	24.7661
	10.6253	0.109077			11.1983	-0.468016			8.27783	24.4211
	10.6303	0.110269			11.2123	-0.455022			8.2855	23.7023
	10.6377	0.006914			11.2253	-0.396967			8.29317	23.2174
	10.647	0.027776			11.237	-0.459552			8.30017	22.7954
	10.6557	0.13864			11.2463	-0.50652			8.30683	22.2704
	10.6633	0.008106			11.2563	-0.450015			8.31383	21.9449
	10.6697	-0.09644			11.2687	-0.418425			8.3215	21.5555
	10.6748	-0.124931			11.2813	-0.359774			8.32983	21.0429
	10.6797	-0.147939			11.2937	-0.421643			8.3375	20.7077
	10.6847	-0.143528			11.306	-0.301242			8.3445	20.3334
	10.6898	-0.036001			11.3197	-0.327349			8.35217	20.1184
	10.6965	0.031948			11.3333	-0.478268			8.3595	19.7581
	10.7078	0.017285			11.3467	-0.421882			8.36583	19.3572
	10.7198	0.143886			11.3603	-0.363112			8.37117	19.0539
	10.7282	0.262737			11.3727	-0.429988			8.3755	18.8448
	10.7355	0.163317			11.3857	-0.457168			8.3795	18.6318
	10.7425	0.144482			11.3997	-0.425458			8.38283	18.4581
	10.7505	0.176907			11.415	-0.41008			8.38533	18.3387
	10.7595	0.04065			11.4297	-0.466943			8.3875	18.2451
	10.7688	0.003695			11.4423	-0.427842			8.3905	18.1233
	10.7808	0.030518			11.456	-0.459671			8.3965	17.9091
	10.7932	0.056982			11.469	-0.365138			8.40383	17.7598
	10.8042	-0.027776			11.4803	-0.340939			8.41083	17.6176
	10.8152	0.08595			11.4957	-0.388265			8.4185	17.002
	10.8262	0.180602			11.5132	-0.421524			8.42583	16.614
	10.8375	0.113964			11.5288	-0.433087			8.43183	16.4375
	10.8492	0.100493			11.5445	-0.371814			8.4375	16.3651
	10.8618	0.095487			11.5582	-0.526547			8.4435	16.2916
	10.8758	0.076652			11.5732	-0.460386			8.44983	15.9734
	10.8912	-0.000954			11.5923	-0.442743			8.45783	15.7832
	10.9048	-0.165463			11.6148	-0.449419			8.46717	15.5851
	10.9148	0.060439			11.6348	-0.540733			8.47783	15.2335
	10.9235	0.112057			11.6502	-0.478625			8.49017	14.8182
	10.9342	0.008464			11.6652	-0.478029			8.50217	14.3853
	10.9465	0.027537			11.6792	-0.480294			8.51217	14.0075
	10.9578	0.060797			11.6958	-0.520229			8.52083	13.8768
	10.9708	0.049233			11.7133	-0.481844			8.52783	13.7532
	10.9832	0.102639			11.728	-0.438333			8.53417	13.487
	10.9925	0.185728			11.742	-0.456452			8.54017	13.4344
	11.0015	0.106812			11.758	-0.502586			8.54517	13.35
	11.0118	0.208855			11.7755	-0.485539			8.54883	13.204
	11.0235	0.176907			11.7915	-0.507116			8.55183	13.0988
	11.0352	0.043631			11.8058	-0.530005			8.55433	13.0385
	11.0478	0.097036			11.8222	-0.475407			8.5565	12.9987
	11.0638	0.077605			11.8388	-0.443101			8.56033	12.9583
	11.0802	0.146627			11.8518	-0.368953			8.56667	12.9513
	11.0948	0.062704			11.8645	-0.36943			8.57233	12.8163
	11.1108	0.044823			11.8772	-0.419259			8.57733	12.6352
	11.1283	0.032425			11.8892	-0.455499			8.58333	12.4518
	11.1475	0.09346			11.9015	-0.517249			8.59067	12.3644
	11.1638	0.065923			11.9162	-0.405669			8.59767	12.3943
	11.1762	-0.00751			11.9298	-0.523925			8.60333	12.3336
	11.1928	0.013471			11.9418	-0.552297			8.60833	12.1266
	11.212	0.059485			11.9545	-0.424504			8.6135	12.0807
	11.2287	0.105977			11.9682	-0.377059			8.61883	12.0674
	11.2433	-0.007391			11.9857	-0.474811			8.62517	11.8644
	11.2563	0.140071			12.004	-0.478625			8.63217	11.8287
	11.2707	0.044346			12.018	-0.397086			8.63883	11.892
	11.2882	0.03767			12.033	-0.413537			8.64517	11.8958
	11.3038	0.132918			12.049	-0.382781			8.6515	11.804
	11.3185	0.063777			12.0643	-0.460744			8.65783	11.7955
	11.3335	0.002623			12.079	-0.491858			8.66417	11.7341
	11.3488	0.074863			12.0917	-0.498891			8.67083	11.6632
	11.3648	0.025153			12.1047	-0.459313			8.67717	11.6467
	11.3792	0.040293			12.1183	-0.434876			8.68233	11.655
	11.3922	0.061512			12.131	-0.344038			8.687	11.7142
	11.4042	0.107884			12.143	-0.461578			8.69167	11.807
	11.4172	0.099778			12.1547	-0.374079			8.696	11.7658
	11.4347	0.034571			12.1673	-0.438333			8.70017	11.6509
	11.4513	0.000119			12.1837	-0.47195			8.70367	11.6243
	11.4623	-0.075579			12.2003	-0.421286			8.70667	11.6404
	11.4713	-0.027418			12.2137	-0.46277			8.7095	11.67
	11.4803	-0.011802			12.2253	-0.590682			8.712	11.7033
	11.489	-0.078321			12.239	-0.540018			8.7145	11.7439
	11.498	-0.016689			12.2547	-0.384092			8.71667	11.7849
	11.5087	0.053644			12.2713	-0.449896			8.71867	11.8068
	11.5207	0.03314			12.2888	-0.459909			8.7205	11.8217
	11.534	0.055313			12.3038	-0.420928			8.72233	11.8319
	11.55	0.06938			12.3155	-0.460386			8.72383	11.8381
	11.5657	-0.010014			12.3292	-0.43416			8.72517	11.8433
	11.5807	0.038028			12.3428	-0.497222			8.72633	11.8529
	11.5982	0.110149			12.3575	-0.464201			8.7275	11.8623
	11.6165	0.074387			12.3738	-0.567555			8.72933	11.878
	11.634	0.046015			12.3888	-0.492454			8.732	11.9015
	11.6477	0.192881			12.4055	-0.479341			8.73483	11.9598
	11.6583	0.222802			12.4247	-0.43416			8.73767	12.0684
	11.6683	0.09501			12.441	-0.47338			8.7405	12.206
	11.6767	0.102758			12.4543	-0.611305			8.74333	12.3489
	11.686	0.083089			12.4697	-0.400543			8.74617	12.4912
	11.7	0.069499			12.4843	-0.379682			8.74917	12.6452
	11.7137	0.094295			12.4963	-0.40412			8.75233	12.7563
	11.7237	0.046372			12.51	-0.414372			8.756	12.8096
	11.733	-0.045419			12.5247	-0.412583			8.75983	12.8953
	11.743	0.055909			12.5363	-0.433564			8.76383	13.1356
	11.7587	0.055194			12.5457	-0.393748			8.76767	13.4203
	11.775	0.090599			12.557	-0.508904			8.77133	13.6278
	11.787	0.189066			12.5707	-0.46742			8.77467	13.7963
	11.7973	0.026822			12.5882	-0.414968			8.77767	13.8965
	11.8067	0.079751			12.6057	-0.472784			8.7805	13.9514
	11.8173	0.093222			12.6193	-0.563979			8.78333	13.9931
	11.83	0.041842			12.6317	-0.439763			8.7865	14.1912
	11.845	0.094652			12.6443	-0.46742			8.79033	14.5365
	11.8607	0.084281			12.6593	-0.382543			8.79417	14.8339
	11.8747	0.047207			12.6753	-0.471473			8.79783	15.0442
	11.8883	0.112891			12.6928	-0.523329			8.8015	15.2553
	11.9047	0.123382			12.7082	-0.47791			8.80517	15.5199
	11.923	0.101805			12.7202	-0.51415			8.80883	15.8246
	11.9405	0.02861			12.7345	-0.533104			8.8125	16.228
	11.9572	0.041127			12.7528	-0.472546			8.816	16.6907
	11.9725	-0.00596			12.7728	-0.487924			8.8195	17.0956
	11.9885	0.05877			12.7903	-0.606775			8.823	17.4578
	12.006	0.026941			12.807	-0.452638			8.8265	17.7938
	12.0207	-0.048637			12.8233	-0.454426			8.83	18.1004
	12.0367	0.000596			12.8387	-0.40412			8.8335	18.3904
	12.0583	0.082135			12.8547	-0.546694			8.83683	18.7564
	12.0767	0.05126			12.873	-0.533223			8.84017	19.1771
	12.0893	0.109553			12.8922	-0.463367			8.8435	19.6068
	12.1027	0.099421			12.9072	-0.39351			8.84683	20.0254
	12.116	0.031829			12.9188	-0.37539			8.85017	20.471
	12.127	-0.012994			12.9298	-0.387907			8.85367	20.9827
	12.1407	0.114799			12.9405	-0.370622			8.857	21.5307
	12.1553	0.222445			12.9515	-0.44179			8.86033	22.0441
	12.1667	0.189185			12.9645	-0.436068			8.86367	22.4935
	12.1753	-0.037432			12.9795	-0.482082			8.867	22.9303
	12.1823	0.031233			12.9958	-0.405669			8.87033	23.4501
	12.1923	0.172377			13.0158	-0.504732			8.87333	23.9599
	12.2053	0.186801			13.0358	-0.503063			8.87567	24.3753
	12.22	0.152111			13.0515	-0.472903			8.87767	24.7358
	12.2337	0.123858			13.069	-0.45681			8.8795	25.0902
	12.2457	0.012875			13.0853	-0.517011			8.88133	25.4216
	12.257	0.148416			13.0987	-0.567198			8.88283	25.727
	12.2683	0.209808			13.1113	-0.519156			8.88433	26.0053
	12.281	0.139475			13.1257	-0.441074			8.88583	26.2768
	12.2937	0.161648			13.142	-0.474691			8.88733	26.5316
	12.3057	0.008941			13.1595	-0.436544			8.88867	26.7699
	12.317	-0.019908			13.1762	-0.415683			8.88983	26.992
	12.328	0.062346			13.1912	-0.488281			8.891	27.1981
	12.3423	0.066161			13.2055	-0.495553			8.89217	27.4001
	12.3573	0.18537			13.2215	-0.436783			8.89317	27.5983
	12.368	0.213623			13.2378	-0.430942			8.89417	27.8001
	12.3793	0.089049			13.2535	-0.496388			8.895	27.9882
	12.3933	0.121236			13.2682	-0.446677			8.89583	28.1619
	12.4077	-0.01812			13.2798	-0.386238			8.89683	28.3737
	12.4213	0.076652			13.2915	-0.372529			8.898	28.6253
	12.4333	0.08738			13.3058	-0.439286			8.90183	29.4559
	12.4433	-0.041127			13.3195	-0.544906			8.90783	30.8108
	12.4533	-0.036955			13.3315	-0.64826			8.9135	31.9132
	12.464	0.009894			13.3455	-0.464678			8.91917	33.0051
	12.4763	0.147104			13.3602	-0.514746			8.92483	34.2996
	12.4887	0.176668			13.3745	-0.4462			8.93017	35.5747
	12.4993	0.155568			13.3885	-0.414729			8.93583	36.9158
	12.511	0.121951			13.4025	-0.442743			8.9415	38.3194
	12.5227	0.181913			13.4158	-0.5126			8.9475	39.7052
	12.5333	0.187039			13.4305	-0.465751			8.95383	41.2889
	12.5467	0.061631			13.4458	-0.531316			8.96117	43.3108
	12.5642	0.132084			13.4598	-0.466228			8.97083	45.7155
	12.5802	0.044942			13.4748	-0.469208			8.9825	48.7142
	12.5955	0.131488			13.4902	-0.496149			8.99317	51.5574
	12.6105	0.033736			13.5032	-0.481486			9.00183	53.6244
	12.6232	0.058532			13.5148	-0.578284			9.01017	55.8563
	12.6385	0.154376			13.5262	-0.37849			9.01883	57.9578
	12.6577	0.082374			13.5388	-0.386357			9.02683	59.9635
	12.6777	0.033021			13.5538	-0.400901			9.03417	61.5557
	12.693	0.21553			13.5713	-0.453711			9.04117	63.1079
	12.7047	0.101924			13.5867	-0.59402			9.04783	64.5798
	12.7183	0.043154			13.5977	-0.552058			9.0555	66.2698
	12.7375	0.008702			13.6087	-0.507712			9.06217	67.6197
	12.7575	0.043511			13.6197	-0.461936			9.06617	68.2418
	12.7715	0.025868			13.6327	-0.497341			9.06917	68.7418
	12.7822	0.176191			13.648	-0.542402			9.073	69.3771
	12.7952	0.083327			13.6617	-0.40555			9.07783	70.1371
	12.8102	-0.030279			13.674	-0.481486			9.0835	70.8698
	12.8262	0.083923			13.686	-0.520706			9.08983	71.6015
	12.8412	-0.025272			13.6977	-0.426888			9.09583	72.3391
	12.8555	0.142813			13.7103	-0.428677			9.1015	73.1024
	12.8688	0.130534			13.7247	-0.508666			9.10683	73.8001
	12.8792	-0.124455			13.739	-0.471592			9.11183	74.3179
	12.8898	-0.040412			13.752	-0.564814			9.11683	74.659
	12.9008	0.138044			13.7653	-0.53966			9.12183	74.9034
	12.9155	0.075698			13.7783	-0.550747			9.127	75.1171
	12.933	0.160933			13.7913	-0.49305			9.13217	75.4061
	12.9483	0.154853			13.8053	-0.557661			9.1375	75.5001
	12.96	0.059009			13.8213	-0.524521			9.14283	75.4287
	12.9703	-0.087738			13.8363	-0.480771			9.1485	75.5355
	12.9813	-0.091553			13.849	-0.51713			9.15417	75.5845
	12.9917	0.03171			13.8623	-0.41914			9.15983	75.5136
	13.0063	0.120401			13.8815	-0.533462			9.16583	75.399
	13.021	-0.038147			13.9032	-0.483871			9.17183	75.19
	13.0313	0.035167			13.9182	-0.564337			9.17783	74.927
	13.0417	-0.094414			13.9298	-0.629783			9.18383	74.6545
	13.0527	0.03612			13.9425	-0.542402			9.18983	74.1994
	13.0653	0.118732			13.9575	-0.461102			9.19617	73.7675
	13.0813	0.029087			13.9732	-0.495553			9.2025	73.3347
	13.1013	0.044703			13.9878	-0.451803			9.20917	72.6417
	13.1197	0.016451			14.0018	-0.522256			9.21483	72.089
	13.1347	0.033498			14.0165	-0.540972			9.21967	71.5454
	13.147	-0.045538			14.0328	-0.470281			9.224	70.9041
	13.157	0.053525			14.0492	-0.51415			9.22783	70.4696
	13.169	0.035882			14.0638	-0.439644			9.231	70.2122
	13.183	0.047803			14.0788	-0.435114			9.234	69.9711
	13.1957	0.128865			14.0935	-0.522375			9.23667	69.607
	13.2067	0.15223			14.1082	-0.497937			9.239	69.2476
	13.2183	0.109911			14.1225	-0.574112			9.24417	68.3973
	13.2293	0.172734			14.1342	-0.614882			9.25217	67.266
	13.239	0.120997			14.1448	-0.578523			9.25983	66.2243
	13.252	0.016928			14.1558	-0.535607			9.26983	64.8799
	13.2683	0.094771			14.1675	-0.56982			9.28117	62.7668
	13.2817	0.09501			14.1802	-0.560999			9.2935	61.0334
	13.292	0.007033			14.1945	-0.527501			9.30717	58.6457
	13.302	-0.038981			14.2105	-0.501394			9.3225	56.3035
	13.312	-0.038743			14.2268	-0.485897			9.3375	54.065
	13.3217	-0.05126			14.2415	-0.479817			9.35317	51.6511
	13.3313	0.009179			14.2555	-0.447392			9.36717	49.3305
	13.3437	0.038147			14.2695	-0.436783			9.3765	48.0084
	13.3583	0.027537			14.2835	-0.448227			9.38383	46.8007
	13.3703	0.152707			14.2972	-0.452161			9.38833	46.1637
	13.3797	0.203252			14.3138	-0.481486			9.39183	45.7506
	13.3893	0.148773			14.333	-0.494242			9.395	45.2881
	13.3993	0.0633			14.3497	-0.505924			9.39767	44.8632
	13.4087	0.058413			14.3657	-0.495195			9.39983	44.5056
	13.4197	0.103831			14.3817	-0.475168			9.40167	44.2266
	13.4337	0.151515			14.398	-0.476956			9.40333	43.9999
	13.4497	0.040054			14.4147	-0.512362			9.40483	43.8033
	13.465	0.011444			14.4293	-0.599384			9.40633	43.6242
	13.479	0.050426			14.4417	-0.601292			9.4095	43.226
	13.494	0.057459			14.453	-0.542522			9.4145	42.5618
	13.5083	0.153184			14.468	-0.459909			9.42083	41.8344
	13.5223	-0.020862			14.4872	-0.487089			9.43017	40.7774
	13.5377	0.01502			14.5032	-0.478506			9.44183	39.2535
	13.5543	0.033259			14.5155	-0.468016			9.4515	38.1376
	13.5703	0.063062			14.5282	-0.499487			9.45917	37.2863
	13.5863	-0.02718			14.5428	-0.434756			9.46683	36.4766
	13.601	0.081062			14.5588	-0.392079			9.47483	35.4697
	13.6127	0.111461			14.5732	-0.518084			9.48317	34.7563
	13.631	0.067353			14.5888	-0.496745			9.4915	34.0484
	13.6518	0.092268			14.6052	-0.555515			9.50017	32.9242
	13.6682	0.07391			14.6227	-0.463605			9.5095	32.2042
	13.6822	-0.078797			14.6387	-0.554919			9.51917	31.2581
	13.6928	-0.032425			14.6507	-0.623345			9.52917	30.4011
	13.7028	0.145793			14.663	-0.559807			9.53983	29.573
	13.7125	0.156879			14.6822	-0.50509			9.55117	28.5628
	13.7235	0.119805			14.7038	-0.523567			9.55917	27.9477
	13.7348	0.154376			14.7195	-0.562668			9.56317	27.6288
	13.7458	-0.007272			14.7332	-0.482321			9.56667	27.3488
	13.7582	-0.076413			14.7498	-0.529289			9.56983	27.091
	13.7712	-0.040531			14.7682	-0.553012			9.5725	26.8606
	13.7828	-0.003219			14.7832	-0.480771			9.57483	26.6551
	13.7925	0.053644			14.7972	-0.502348			9.57667	26.4899
	13.8015	-0.020862			14.8112	-0.602007			9.5785	26.3401
	13.8108	0.017762			14.8248	-0.548601			9.58	26.212
	13.8215	-0.071406			14.8408	-0.574231			9.58333	25.9366
	13.8322	0.119448			14.8583	-0.580549			9.58867	25.6276
	13.8438	0.258207			14.8767	-0.532866			9.59367	25.3136
	13.8545	0.132561			14.8958	-0.486016			9.59933	24.734
	13.8625	0.07081			14.9115	-0.655532			9.60633	24.3129
	13.8702	0.141859			14.9238	-0.500679			9.61467	23.8721
	13.8782	0.110745			14.9375	-0.541091			9.62267	23.304
	13.8865	0.184774			14.955	-0.534773			9.63	22.7578
	13.8952	0.191927			14.9733	-0.548482			9.63767	22.289
	13.9062	0.138044			14.9893	-0.591636			9.65	21.5782
	13.9192	0.095248			15.0057	-0.505447			9.665	20.8384
	13.9328	0.128627			15.0232	-0.588775			9.67633	20.0003
	13.9488	-0.033617			15.0423	-0.511289			9.68567	19.4337
	13.968	0.085831			15.0615	-0.522137			9.695	18.919
	13.9837	0.118375			15.079	-0.704646			9.705	18.2781
	13.9957	0.133157			15.0965	-0.592947			9.71567	17.7264
	14.009	0.045657			15.1132	-0.620723			9.72467	17.2683
	14.0223	0.014663			15.1275	-0.617385			9.731	17.1558
	14.0343	0.020385			15.1412	-0.609279			9.736	16.984
	14.046	-0.021935			15.1552	-0.633836			9.74017	16.6186
	14.057	0.004292			15.1685	-0.641584			9.7435	16.3734
	14.0683	0.147104			15.1805	-0.67842			9.74617	16.2932
	14.0827	0.113368			15.1928	-0.562906			9.7485	16.2692
	14.0973	0.184059			15.2088	-0.585437			9.7505	16.2293
	14.1113	0.139952			15.2245	-0.475884			9.75233	16.1043
	14.1247	0.142574			15.2388	-0.51415			9.75533	15.8203
	14.1363	0.150442			15.2525	-0.487685			9.7595	15.3986
	14.148	0.152946			15.2645	-0.486851			9.76367	15.1514
	14.161	0.078321			15.2775	-0.465393			9.76817	14.9767
	14.175	0.164509			15.2922	-0.498176			9.77383	14.8765
	14.188	0.152588			15.3072	-0.602603			9.77983	14.7047
	14.1997	0.193			15.3202	-0.459075			9.78583	14.4269
	14.2147	0.069737			15.3318	-0.455737			9.79283	14.0406
	14.2307	0.059485			15.3475	-0.544906			9.79983	13.7622
	14.2433	0.045419			15.3658	-0.526547			9.80583	13.5751
	14.254	0.001073			15.3808	-0.659943			9.81317	13.3436
	14.2627	-0.056386			15.3935	-0.628591			9.82217	12.9483
	14.2747	0.028372			15.4045	-0.605106			9.8315	12.4419
	14.291	0.105739			15.4142	-0.592351			9.8395	11.9969
	14.3077	0.033379			15.4252	-0.577092			9.8465	11.7821
	14.3252	0.112534			15.4402	-0.591874			9.85317	11.6417
	14.3402	0.194311			15.4552	-0.586391			9.8595	11.3487
	14.3512	0.046849			15.4668	-0.487447			9.86583	11.1704
	14.3635	-0.041366			15.4768	-0.495315			9.87183	10.9494
	14.3778	0.058651			15.4865	-0.436783			9.87817	10.6471
	14.3922	0.024676			15.4955	-0.473738			9.88483	10.352
	14.4065	0.127316			15.5045	-0.522971			9.8915	10.3223
	14.4208	0.035167			15.5138	-0.611544			9.89783	10.1628
	14.4345	-0.007272			15.5215	-0.659108			9.90317	9.94647
	14.4495	0.000358			15.5285	-0.631094			9.908	9.76384
	14.4638	0.071168			15.5352	-0.670195			9.912	9.66299
	14.4765	0.04518			15.5415	-0.614643			9.915	9.62234
	14.4922	0.116587			15.5485	-0.623822			9.9175	9.58157
	14.5068	0.13113			15.5565	-0.610113			9.91967	9.50634
	14.5182	0.134468			15.5675	-0.582576			9.9215	9.43148
	14.5288	0.17035			15.5805	-0.496864			9.923	9.35853
	14.5392	0.171542			15.5925	-0.456929			9.92617	9.24623
	14.5502	0.207186			15.6068	-0.540614			9.93133	9.20534
	14.5615	0.17643			15.6212	-0.540853			9.937	9.03452
	14.5728	0.046492			15.6345	-0.607848			9.94233	8.67963
	14.5845	0.079036			15.6482	-0.647426			9.94717	8.5218
	14.5962	0.027418			15.6628	-0.524402			9.95167	8.47375
	14.6112	0.112891			15.6762	-0.471473			9.95633	8.50081
	14.6278	0.102878			15.6872	-0.519514			9.96133	8.46374
	14.6425	0.186443			15.6988	-0.533938			9.96867	8.2134
	14.66	0.015616			15.7135	-0.582814			9.97967	8.01075
	14.6757	-0.048041			15.7302	-0.692725			9.99033	7.8305
	14.687	0.041842			15.7428	-0.696778			9.99967	7.51793
	14.7007	0.099778			15.7545	-0.68152			10.0083	7.19905
	14.7153	0.141263			15.7668	-0.562787			10.0153	7.08819
	14.7313	0.081539			15.7818	-0.556469			10.0223	7.07996
	14.7488	0.011683			15.7975	-0.536561			10.0293	6.95097
	14.7663	0.030637			15.8105	-0.567317			10.0363	6.72925
	14.782	0.001311			15.8305	-0.63026			10.044	6.69253
	14.794	0.04077			15.8522	-0.53978			10.0517	6.567
	14.805	0.087619			15.8678	-0.58949			10.059	6.50108
	14.817	0.050783			15.8828	-0.565767			10.0663	6.31666
	14.8323	-0.002861			15.8982	-0.593424			10.0737	6.21891
	14.8483	0.050306			15.9135	-0.507593			10.0797	6.16479
	14.861	0.113368			15.9327	-0.544429			10.084	6.10745
	14.8717	0.176191			15.9518	-0.610113			10.0877	6.03318
	14.8823	0.15378			15.9655	-0.648618			10.0907	5.96058
	14.8923	0.213265			15.9778	-0.560284			10.0932	5.9067
	14.903	0.039101			15.9928	-0.55337			10.0967	5.84054
	14.9173	0.083208			16.0103	-0.558257			10.101	5.76365
	14.9333	0.055671			16.0247	-0.531435			10.1048	5.69677
	14.9508	0.071764			16.0367	-0.465512			10.1085	5.63943
	14.9672	0.003934			16.0493	-0.582695			10.1125	5.61369
	14.9795	0.070572			16.0633	-0.60451			10.1172	5.60868
	14.9952	0.096202			16.0783	-0.62716			10.1223	5.56564
	15.016	0.078321			16.0933	-0.55635			10.131	5.51093
	15.0327	-0.053883			16.1077	-0.523925			10.1437	5.35119
	15.0443	-0.013471			16.1223	-0.529647			10.1547	5.252
	15.0587	0.106931			16.1353	-0.474691			10.1657	5.09036
	15.0747	0.077963			16.1463	-0.710011			10.1777	5.0683
	15.0913	0.039339			16.159	-0.609279			10.187	4.92823
	15.1047	0.134468			16.1723	-0.623465			10.197	4.79722
	15.114	0.179291			16.1857	-0.545621			10.2077	4.69756
	15.1237	0.09799			16.1997	-0.580668			10.218	4.59087
	15.1337	0.16284			16.2127	-0.622034			10.228	4.61912
	15.1443	0.157475			16.2243	-0.639081			10.2363	4.55415
	15.1587	0.11611			16.2367	-0.540495			10.2433	4.44901
	15.173	0.043392			16.252	-0.558734			10.2507	4.25029
	15.184	-0.065804			16.2673	-0.566244			10.2573	4.27306
	15.1933	-0.16427			16.281	-0.481606			10.2622	4.22752
	15.201	0.025988			16.2943	-0.470758			10.2665	4.0884
	15.208	0.005484			16.3087	-0.541568			10.2702	4.02904
	15.2153	-0.052691			16.3233	-0.568628			10.2735	4.01902
	15.224	-0.024319			16.337	-0.60606			10.2767	4.00209
	15.2343	0.001669			16.3497	-0.624895			10.28	3.95894
	15.2457	0.094414			16.3613	-0.637531			10.2835	3.90029
	15.2557	0.131488			16.3737	-0.576377			10.2875	3.8265
	15.2647	0.139833			16.387	-0.468254			10.2932	3.78788
	15.2743	0.096083			16.4	-0.541449			10.3012	4.03559
	15.285	0.026941			16.416	-0.61059			10.3095	3.98767
	15.299	0.054479			16.4317	-0.540972			10.3172	3.90804
	15.3147	-0.062346			16.443	-0.493526			10.3255	3.72458
	15.3297	0.005007			16.4533	-0.417948			10.3352	3.69287
	15.345	-0.054359			16.4633	-0.48399			10.3445	3.66628
	15.3593	0.053287			16.4737	-0.445485			10.3532	3.62468
	15.371	0.174403			16.4837	-0.421286			10.3645	3.56281
	15.381	0.093222			16.495	-0.566244			10.3805	3.57306
	15.3927	-0.001431			16.5103	-0.484705			10.3968	3.30293
	15.405	0.100255			16.5237	-0.592589			10.4085	3.27528
	15.418	0.002623			16.5343	-0.572085			10.4168	3.23117
	15.4337	-0.01514			16.545	-0.653386			10.4248	3.14975
	15.4483	0.017285			16.557	-0.583053			10.4328	3.09277
	15.461	-0.018358			16.5707	-0.528932			10.4418	3.03662
	15.4763	-0.011802			16.5853	-0.529528			10.4498	3.05963
	15.4938	-0.029206			16.601	-0.651836			10.4555	3.01504
	15.5138	0.087857			16.6157	-0.691652			10.4615	2.95007
	15.5347	0.024199			16.6293	-0.568867			10.4678	2.93732
	15.553	-0.042319			16.6407	-0.696063			10.4748	2.93374
	15.5705	0.066519			16.6513	-0.690699			10.4822	2.9012
	15.593	0.048399			16.6623	-0.679255			10.4932	2.76268
	15.6155	-0.005484			16.6737	-0.680566			10.5082	2.81119
	15.6338	0.072122			16.687	-0.585198			10.5195	2.78509
	15.6538	0.033498			16.7007	-0.57435			10.5345	2.63476
	15.673	0.033855			16.7143	-0.628233			10.5553	2.56562
	15.6922	0.002623			16.727	-0.504375			10.5737	2.47037
	15.7105	0.102043			16.7387	-0.577807			10.587	2.37262
	15.7265	-0.014544			16.7523	-0.529885			10.5957	2.35534
	15.7425	0.033975			16.7683	-0.567317			10.6037	2.23422
	15.7592	0.041246			16.7867	-0.52619			10.6117	2.32518
	15.7755	0.051379			16.805	-0.518322			10.62	2.29526
	15.7902	0.110388			16.8207	-0.589967			10.6297	2.29347
	15.8042	0.070453			16.8367	-0.535011			10.64	2.23184
	15.8178	0.112176			16.8523	-0.539541			10.6503	2.11513
	15.8305	0.141501			16.866	-0.513196			10.6603	2.11787
	15.8422	0.129938			16.881	-0.545144			10.6697	2.05278
	15.8528	0.085473			16.8957	-0.629664			10.683	2.0684
	15.8655	0.020742			16.9083	-0.654936			10.7005	1.9331
	15.883	0.094533			16.9275	-0.551105			10.7152	2.00248
	15.899	0.054002			16.9508	-0.582457			10.7275	1.98758
	15.91	0.008345			16.97	-0.544548			10.7425	1.97291
	15.921	0.002623			16.9857	-0.620604			10.7558	1.76895
	15.931	-0.108719			16.9993	-0.636458			10.7648	1.7544
	15.9403	-0.00596			17.0147	-0.625014			10.7755	1.82617
	15.951	0.158429			17.0363	-0.588894			10.7868	1.76549
	15.9637	0.097752			17.0588	-0.578642			10.7965	1.70898
	15.9793	0.140429			17.0752	-0.732064			10.8098	1.8425
	15.996	-0.029564			17.0927	-0.623226			10.8228	1.65904
	16.012	-0.129581			17.116	-0.587583			10.8318	1.62196
	16.025	-0.07987			17.1377	-0.670075			10.8452	1.63972
	16.0347	0.051022			17.156	-0.652432			10.8618	1.61934
	16.0443	-0.028729			17.1723	-0.652552			10.8775	1.62995
	16.0557	0.03171			17.1863	-0.649452			10.8908	1.63305
	16.068	0.142932			17.201	-0.674963			10.9015	1.54197
	16.0797	0.121117			17.216	-0.617623			10.9132	1.54376
	16.0913	0.008821			17.232	-0.645518			10.9252	1.5341
	16.1023	0.081897			17.2463	-0.523925			10.9355	1.47569
	16.1117	0.182033			17.261	-0.611186			10.9455	1.46925
	16.1207	0.177503			17.2802	-0.589252			10.9575	1.55759
	16.131	0.109196			17.2977	-0.647068			10.9728	1.55318
	16.1437	0.069618			17.313	-0.610471			10.9868	1.59621
	16.158	0.037789			17.3263	-0.800371			10.9988	1.62399
	16.1733	0.003576			17.338	-0.602722			11.0102	1.61374
	16.1877	0.001788			17.3527	-0.520825			11.0212	1.59288
	16.1997	0.110507			17.3718	-0.640273			11.0332	1.58775
	16.2107	0.01812			17.3902	-0.628352			11.0498	1.45388
	16.2217	-0.074267			17.4035	-0.501752			11.0662	1.56224
	16.2327	-0.04673			17.4158	-0.589013			11.0765	1.40965
	16.2467	0.063419			17.4278	-0.660658			11.0852	1.45161
	16.2623	0.09644			17.4385	-0.606537			11.0942	1.50037
	16.2798	0.053287			17.4495	-0.58794			11.1035	1.41513
	16.2962	0.133157			17.4658	-0.677466			11.1152	1.53029
	16.3082	0.128865			17.4842	-0.690699			11.1308	1.52063
	16.3232	0.075579			17.4995	-0.564694			11.1468	1.46592
	16.3398	0.102282			17.5122	-0.50962			11.1595	1.69325
	16.3562	0.13268			17.5235	-0.443935			11.1688	1.66953
	16.3728	0.012636			17.5352	-0.535011			11.1778	1.43957
	16.3875	0.104308			17.5468	-0.636101			11.1875	1.50812
	16.4018	0.177264			17.5632	-0.562429			11.1995	1.60241
	16.4165	0.102043			17.5788	-0.612855			11.2125	1.61731
	16.4308	0.138879			17.5892	-0.637174			11.2255	1.49822
	16.4445	0.105739			17.6008	-0.512719			11.2385	1.44398
	16.4562	0.182867			17.6138	-0.627041			11.2495	1.4751
	16.4675	0.246763			17.6302	-0.555992			11.2612	1.47581
	16.4812	0.219107			17.651	-0.515461			11.2748	1.53255
	16.4962	0.137329			17.6693	-0.631332			11.2902	1.50204
	16.5092	0.071168			17.683	-0.63622			11.3042	1.44601
	16.5212	0.095487			17.6977	-0.550509			11.3162	1.49906
	16.5332	0.262499			17.7168	-0.57292			11.3282	1.49095
	16.5488	0.19002			17.736	-0.556588			11.3388	1.37365
	16.5672	0.093102			17.7507	-0.552177			11.3485	1.36566
	16.5847	0.137568			17.7653	-0.587344			11.3602	1.43683
	16.5997	0.066757			17.781	-0.638366			11.3745	1.42074
	16.6117	0.05424			17.7953	-0.584126			11.3885	1.36399
	16.6247	0.148892			17.81	-0.619888			11.4012	1.35517
	16.6377	0.015616			17.8253	-0.577807			11.4128	1.40643
	16.651	0.063419			17.84	-0.562668			11.4248	1.41096
	16.665	0.189066			17.8543	-0.561357			11.4372	1.29223
	16.678	0.062227			17.8677	-0.5579			11.4547	1.37508
	16.6907	0.042677			17.8797	-0.493884			11.4755	1.3541
	16.7033	0.042319			17.8927	-0.536561			11.493	1.43206
	16.7163	0.070095			17.9073	-0.540137			11.5097	1.36757
	16.7293	0.047088			17.9248	-0.606895			11.523	1.35315
	16.7417	0.005364			17.9412	-0.554204			11.5343	1.32441
	16.7527	0.233412			17.9535	-0.597			11.5457	1.40667
	16.763	0.174284			17.9655	-0.635862			11.557	1.39558
	16.7727	0.220895			17.9792	-0.602126			11.571	1.37651
	16.7813	0.169396			17.9967	-0.66638			11.586	1.34134
	16.7907	0.132442			18.013	-0.557184			11.5993	1.23441
	16.801	0.163794			18.0257	-0.452876			11.6107	1.25158
	16.8117	0.157237			18.0373	-0.587583			11.621	1.25027
	16.8227	0.068307			18.05	-0.567675			11.6317	1.13225
	16.834	0.063777			18.0657	-0.598431			11.6417	1.24598
	16.8443	0.047207			18.0873	-0.581265			11.65	1.34563
	16.855	0.009179			18.1065	-0.595212			11.6577	1.30212
	16.8663	0.057817			18.1212	-0.608444			11.669	1.31536
	16.877	-0.089049			18.1387	-0.594735			11.682	1.20282
	16.8883	0.042677			18.155	-0.59402			11.693	1.21248
	16.9	-0.014424			18.171	-0.565171			11.7047	1.30403
	16.9133	0.021696			18.1877	-0.608683			11.717	1.25706
	16.927	0.217795			18.2037	-0.626802			11.7293	1.20068
	16.9377	0.110745			18.2193	-0.609994			11.7417	1.24907
	16.9463	0.015259			18.2327	-0.661969			11.7557	1.13094
	16.9543	0.100851			18.2433	-0.706554			11.7707	1.16813
	16.9643	0.10705			18.253	-0.647903			11.7833	1.068
	16.9757	0.007987			18.264	-0.6634			11.794	1.09231
	16.9867	0.027657			18.2797	-0.629187			11.806	1.13618
	16.9977	0.025749			18.296	-0.50056			11.821	1.27089
	17.0087	-0.01061			18.3103	-0.532746			11.8402	1.1133
	17.019	-0.00298			18.3243	-0.611305			11.8593	1.16813
	17.0313	0.033379			18.337	-0.588059			11.876	1.10042
	17.0443	0.0664			18.3503	-0.593066			11.8935	1.16909
	17.055	0.118494			18.3643	-0.538826			11.9102	1.12701
	17.0647	0.208139			18.377	-0.453591			11.9277	1.13249
	17.075	0.091314			18.389	-0.531316			11.946	1.1009
	17.0853	0.166535			18.4027	-0.606179			11.9635	1.1059
	17.095	0.079632			18.4183	-0.581384			11.981	1.04272
	17.105	0.164151			18.4358	-0.563383			11.9977	1.15108
	17.1153	0.138521			18.4525	-0.752807			12.014	1.11091
	17.127	0.18692			18.47	-0.602722			12.0293	1.03915
	17.1383	0.104666			18.4875	-0.564456			12.0443	1.02162
	17.148	0.003934			18.5008	-0.658631			12.0603	1.11103
	17.1583	-0.028968			18.5122	-0.628829			12.077	1.0618
	17.1693	-0.035524			18.5248	-0.671983			12.0945	1.14322
	17.181	-0.033259			18.5368	-0.77951			12.1108	1.01149
	17.194	0.151634			18.5478	-0.696659			12.1238	1.14989
	17.2115	0.180483			18.5602	-0.589132			12.1355	1.12546
	17.229	0.19753			18.5722	-0.578761			12.1482	1.06513
	17.241	0.128388			18.5838	-0.628352			12.1632	1.14632
	17.253	0.10097			18.5948	-0.542641			12.1798	1.10054
	17.267	0.06783			18.6065	-0.59855			12.1942	1.03033
	17.2793	0.018358			18.6182	-0.600457			12.2075	1.08147
	17.289	0.017881			18.6295	-0.669599			12.2205	1.1456
	17.3017	0.134468			18.6428	-0.635266			12.2318	1.18887
	17.3163	0.114203			18.6568	-0.643373			12.2435	1.22893
	17.329	0.179291			18.6695	-0.570297			12.2552	1.22714
	17.3397	0.074267			18.6818	-0.574589			12.2668	1.14405
	17.3513	0.041962			18.6952	-0.679493			12.2782	1.14131
	17.3653	0.070572			18.7088	-0.695825			12.2895	1.16658
	17.3817	-0.062704			18.7263	-0.633717			12.3018	1.09613
	17.3992	0.077367			18.7472	-0.611186			12.3142	1.03223
	17.4118	0.142097			18.7632	-0.554681			12.3252	0.994802
	17.4205	0.292182			18.7775	-0.649333			12.3358	1.06394
	17.4308	0.288248			18.7915	-0.636458			12.3475	1.06239
	17.4422	0.128508			18.8042	-0.533581			12.3598	1.01531
	17.4512	0.000596			18.8185	-0.623226			12.3728	1.00303
	17.4585	-0.037432			18.8352	-0.653505			12.3892	1.05929
	17.4658	0.024319			18.8492	-0.611544			12.4092	1.08182
	17.4725	-0.006676			18.8595	-0.639796			12.4275	1.00756
	17.4785	-0.034571			18.8702	-0.635147			12.4432	1.06478
	17.4848	0.024557			18.8808	-0.73421			12.4572	0.958681
	17.4918	-0.009298			18.8908	-0.699878			12.4695	0.993609
	17.4992	0.036716			18.9018	-0.738263			12.4845	1.10281
	17.5068	0.044346			18.9148	-0.674605			12.502	1.07348
	17.5162	0.035167			18.9272	-0.516295			12.5183	1.0469
	17.5302	0.094652			18.9375	-0.466585			12.532	0.928998
	17.5462	-0.013709			18.9472	-0.517607			12.5437	1.1003
	17.5615	0.115991			18.9568	-0.618577			12.5567	1.09231
	17.5765	0.166297			18.9698	-0.717402			12.573	1.09589
	17.5932	0.1086			18.9842	-0.591755			12.5913	1.10888
	17.6132	0.088215			18.9978	-0.671029			12.608	1.0376
	17.6292	0.144482			19.0115	-0.676155			12.6217	1.07992
	17.6405	0.204682			19.0252	-0.615001			12.6337	1.02401
	17.6522	0.17345			19.0402	-0.559449			12.6473	1.0401
	17.6635	0.18239			19.0568	-0.681281			12.6648	1.04678
	17.6738	0.05579			19.0712	-0.738144			12.6832	1.10602
	17.6855	0.171065			19.0835	-0.57888			12.6985	1.04928
	17.7008	0.232935			19.0978	-0.589848			12.7108	0.960708
	17.7165	0.061035			19.1122	-0.691652			12.7245	1.0308
	17.7315	0.045776			19.1278	-0.56982			12.7412	0.96786
	17.7448	-0.019789			19.1442	-0.604272			12.7558	0.958681
	17.7545	-0.088334			19.1572	-0.65732			12.7675	1.12355
	17.7642	0.063419			19.1698	-0.648856			12.7815	1.03509
	17.7745	0.124335			19.1838	-0.507593			12.7965	0.99504
	17.7898	0.110984			19.1968	-0.481606			12.8095	1.11735
	17.8107	0.036478			19.2095	-0.621676			12.8242	1.01638
	17.8282	0.004292			19.2255	-0.61512			12.8385	1.12176
	17.8402	0.035167			19.2418	-0.673294			12.8505	1.12271
	17.8525	0.049114			19.2558	-0.672698			12.8628	0.944853
	17.8668	0.144839			19.2685	-0.667453			12.8758	0.998259
	17.8825	0.013471			19.2802	-0.669718			12.8888	1.07765
	17.8975	-0.02563			19.2915	-0.684381			12.9018	0.96643
	17.9112	0.047088			19.3042	-0.626922			12.9155	0.998378
	17.9245	0.016451			19.3188	-0.649571			12.9285	1.0258
	17.9395	0.069857			19.338	-0.643611			12.9468	0.921488
	17.957	0.057101			19.358	-0.672102			12.9643	0.7689
	17.971	0.148416			19.3755	-0.656962			12.9747	0.976563
	17.981	0.140667			19.393	-0.614643			12.9857	1.03641
	17.991	0.106096			19.4105	-0.626922			12.9987	0.899315
	18.001	0.109553			19.428	-0.58651			13.0123	0.966072
	18.0103	0.271916			19.4427	-0.575423			13.027	0.882268
	18.022	0.207782			19.456	-0.614762			13.0453	0.947356
	18.0367	0.072956			19.47	-0.57137			13.061	0.876069
	18.0513	-0.07093			19.4863	-0.583649			13.071	0.846267
	18.064	-0.03016			19.5055	-0.666618			13.084	0.984669
	18.0757	-0.005245			19.5218	-0.635743			13.0997	0.937104
	18.0863	-0.038862			19.5393	-0.613213			13.1157	0.954151
	18.0957	0.00298			19.5568	-0.63467			13.1332	0.920534
	18.1073	0.139356			19.5705	-0.567198			13.1485	1.00482
	18.12	0.159621			19.5862	-0.622153			13.1612	0.934839
	18.1313	0.097036			19.6008	-0.766039			13.1748	0.943422
	18.1427	0.056863			19.6162	-0.648975			13.1878	1.08814
	18.1547	0.083804			19.6345	-0.565171			13.2008	0.932694
	18.1667	0.142574			19.6528	-0.588417			13.2145	0.99051
	18.1787	0.077128			19.6712	-0.608206			13.2265	0.996947
	18.1913	0.056028			19.6862	-0.636101			13.2372	1.02484
	18.2067	-0.001907			19.6995	-0.542879			13.2502	1.0196
	18.2213	0.049591			19.7152	-0.598073			13.2635	1.02365
	18.2333	0.062108			19.7343	-0.605702			13.2755	0.983
	18.2443	0.060678			19.7518	-0.604272			13.2905	0.953198
	18.2547	-0.016332			19.7662	-0.586391			13.3058	0.86391
	18.264	-0.149012			19.7795	-0.695944			13.3178	0.846982
	18.275	-0.11003			19.7918	-0.58341			13.3295	0.978351
	18.2883	0.012517			19.8055	-0.57435			13.3462	1.03474
	18.3007	0.121951			19.8182	-0.537753			13.3637	0.889301
	18.313	0.159144			19.8308	-0.517726			13.3812	0.924468
	18.3253	0.124216			19.8442	-0.566244			13.4012	0.972033
	18.337	0.076056			19.8562	-0.560761			13.4175	1.04272
	18.3473	0.133634			19.8682	-0.590086			13.4315	1.02246
	18.357	0.135303			19.8865	-0.640273			13.4498	0.952721
	18.3687	0.222445			19.909	-0.586867			13.4698	1.01161
	18.381	0.166178			19.9265	-0.626326			13.4855	0.977516
	18.393	0.157118			19.9398	-0.65589			13.4978	0.863195
	18.4057	0.159979			19.9518	-0.641584			13.5098	1.05107
	18.4213	0.096202			19.9648	-0.664592			13.5228	1.03116
	18.4388	0.187635			19.9795	-0.672221			13.5352	1.06037
	18.4552	0.222206			19.9948	-0.537157			13.5475	1.03605
	18.4685	-0.005603			20.0068	-0.569344			13.5598	1.0488
	18.4782	0.161409			20.0155	-0.628948			13.5722	1.05011
	18.4888	0.086308			20.0242	-0.666618			13.5855	1.05178
	18.5025	0.195503			20.0328	-0.647306			13.5988	0.992537
	18.5148	0.24128			20.0415	-0.738144			13.6155	0.949264
	18.5245	0.292897			20.0502	-0.584483			13.6338	0.99206
	18.5352	0.203371			20.0588	-0.542641			13.6485	0.876188
	18.5462	0.189543			20.0675	-0.563741			13.6625	1.00601
	18.5558	0.105262			20.0762	-0.563979			13.6758	1.05011
	18.5692	0.16582			20.0848	-0.590444			13.6875	1.02902
	18.5832	0.110388			20.0935	-0.524521			13.7008	0.869751
	18.5932	0.029087			20.1002	-0.626564			13.7152	0.991941
	18.6015	-0.117898							13.7295	1.00243
	18.6088	-0.01514							13.7432	0.839949
	18.6158	0.05722							13.7552	0.870228
	18.6228	-0.011325							13.7668	0.977278
	18.6302	0.018358							13.7788	0.925064
	18.6382	0.052929							13.7925	0.952125
	18.6488	0.175357							13.8055	0.902772
	18.6578	0.251174							13.8212	0.946045
	18.6627	0.169516							13.8378	0.993013
	18.6677	0.09191							13.8508	1.02544
	18.6733	0.171065							13.8622	1.01209
	18.681	0.257134							13.8722	0.990391
	18.689	0.284553							13.8838	0.963926
	18.696	0.214696							13.8972	0.99051
	18.707	0.00298							13.9108	0.924587
	18.7217	-0.044584							13.9275	0.945091
	18.7343	0.172734							13.9438	1.04606
	18.747	0.115514							13.9572	1.04916
	18.7603	-0.029445							13.9705	0.927568
	18.772	0.06187							13.9845	1.0041
	18.784	0.132203							13.9982	0.946879
	18.7983	0.031114							14.0105	0.872493
	18.8133	0.010967							14.0225	0.892401
	18.8273	0.042677							14.0345	0.952244
	18.8417	0.039458							14.0488	0.977278
	18.855	0.120044							14.0635	0.98753
	18.8677	0.03016							14.0785	0.957012
	18.883	0.129581							14.0968	0.957251
	18.8993	-0.013113							14.1143	0.949502
	18.9143	-0.0633							14.131	0.966907
	18.9287	-0.032663							14.1485	0.946641
	18.9433	0.113249							14.1632	1.07813
	18.9583	0.101566							14.1755	1.08814
	18.9713	0.055671							14.193	0.879765
	18.9837	0.000119							14.2113	0.957251
	18.997	0.107646							14.2247	0.933766
	19.011	0.140309							14.238	0.936389
	19.0285	0.019193							14.2533	1.06299
	19.0445	0.1899							14.27	0.895262
	19.0562	0.179052							14.2875	1.06442
	19.0682	0.025868							14.3058	0.941634
	19.0818	0.058174							14.3242	0.980973
	19.1002	0.053763							14.3398	0.944614
	19.1185	0.074625							14.3532	0.95427
	19.1308	-0.103474							14.3692	1.04094
	19.1402	-0.064015							14.3842	1.06513
	19.1508	-0.008225							14.3962	0.970244
	19.1645	0.01657							14.4072	1.09088
	19.1798	0.0211							14.4175	1.07443
	19.1942	-0.017166							14.4288	1.02997
	19.2072	0.062466							14.4418	0.991702
	19.2205	0.072956							14.4558	0.948072
	19.2355	0.066519							14.4705	0.882387
	19.2502	0.133514							14.4905	0.970125
	19.2677	0.090361							14.5105	0.913501
	19.286	0.125408							14.5222	1.1245
	19.3017	0.051975							14.5322	1.06144
	19.3177	0.093579							14.5432	0.95892
	19.3327	0.071049							14.5542	0.936031
	19.3457	0.207543							14.5668	0.927925
	19.3577	0.115395							14.5785	0.875831
	19.3717	0.139236							14.5878	0.845075
	19.3853	0.158787							14.5982	0.86236
	19.4017	0.009298							14.6098	0.928044
	19.4208	0.111699							14.6222	0.943303
	19.4425	0.152707							14.6355	0.989795
	19.4617	0.033021							14.6488	1.08886
	19.4737	0.042439							14.6612	1.02162
	19.4897	0.114441							14.6728	1.04082
	19.505	0.024557							14.6845	1.04976
	19.516	-0.024915							14.6992	0.956774
	19.5293	0.08142							14.7152	1.00791
	19.5437	0.219703							14.7282	1.11258
	19.5603	0.027061							14.7408	1.04117
	19.5812	0.036836							14.7548	0.975609
	19.6012	0.198483							14.7695	0.957131
	19.6187	0.109792							14.7835	0.929356
	19.6362	0.098228							14.7975	0.983238
	19.6525	0.163674							14.8128	1.09875
	19.6658	0.123262							14.8258	1.05131
	19.6778	0.223041							14.8358	1.10137
	19.6888	0.202894							14.8462	1.0215
	19.7028	0.123143							14.8575	1.00243
	19.7175	0.137091							14.8688	0.865221
	19.7322	0.029564							14.8808	0.911236
	19.7485	0.074267							14.8922	0.88799
	19.7628	0.17345							14.9022	0.882506
	19.7762	0.002265							14.9118	0.821233
	19.7892	-0.032187							14.9212	0.887871
	19.8008	-0.049233							14.9312	0.997186
	19.8128	0.091314							14.9415	0.928879
	19.8312	0.074387							14.9545	0.861406
	19.852	0.038028							14.9705	0.886679
	19.8667	0.077724							14.9888	0.95737
	19.8777	0.22018							15.0072	0.983119
	19.8893	0.133157							15.0205	1.01268
	19.901	-0.044346							15.0318	1.00887
	19.9107	0.039339							15.0442	0.968695
	19.9193	0.12362							15.0562	1.04892
	19.928	0.086784							15.0668	1.05
	19.9367	0.042796							15.0808	0.974655
	19.9453	0.061989							15.0972	0.916243
	19.954	0.129223							15.1147	0.931144
	19.9627	0.087738							15.1338	1.08814
	19.9713	0.001431							15.153	0.921965
	19.98	-0.052094							15.1705	0.892758
	19.9887	-0.020862							15.1865	0.931978
	19.9973	-0.002503							15.2012	0.865698
	20	-0.000238							15.2142	0.93782
									15.2278	0.965715
									15.2435	0.893593
									15.2575	0.793219
									15.2695	0.874043
									15.2822	0.837803
									15.2952	0.842571
									15.3078	0.87297
									15.3232	0.898719
									15.3382	0.925541
									15.3512	0.937223
									15.3635	0.985622
									15.3782	0.947475
									15.3942	0.839591
									15.4078	0.925422
									15.4218	0.964403
									15.4348	1.05178
									15.4478	1.02663
									15.4615	0.947237
									15.4738	1.02878
									15.4858	1.06001
									15.5018	1.03211
									15.5178	1.01232
									15.5302	1.03223
									15.5435	0.978112
									15.5578	1.01101
									15.5725	1.0463
									15.5872	1.06776
									15.6005	1.09553
									15.6122	1.11222
									15.6218	1.06049
									15.6305	1.10126
									15.6405	1.11091
									15.6512	1.15871
									15.6618	1.02973
									15.6725	1.04761
									15.6842	0.840426
									15.6968	0.896812
									15.7075	0.854254
									15.7178	0.944734
									15.7285	0.899553
									15.7382	0.849247
									15.7465	0.747323
									15.7538	0.714779
									15.7605	0.686169
									15.7672	0.829935
									15.7738	0.86081
									15.7798	0.82016
									15.7862	0.817299
									15.7938	0.948668
									15.8035	0.947595
									15.8125	0.940919
									15.8195	1.01423
									15.8265	1.02806
									15.8335	1.09935
									15.8405	1.18256
									15.8482	1.15752
									15.8572	1.08182
									15.8672	0.876784
									15.8788	0.892401
									15.8902	0.863671
									15.8992	0.845909
									15.9075	0.733376
									15.9148	0.810266
									15.9218	0.920534
									15.9288	0.954151
									15.9362	0.969529
									15.9465	0.898719
									15.9592	0.982523
									15.9718	0.954032
									15.9852	0.886917
									15.9982	0.869989
									16.0102	0.849366
									16.0218	0.861049
									16.0355	0.869513
									16.0515	0.949264
									16.0645	1.05286
									16.0742	0.993133
									16.0848	1.01161
									16.0975	1.00648
									16.1122	0.969648
									16.1255	1.01328
									16.1358	0.942946
									16.1452	1.02878
									16.1548	1.1121
									16.1648	1.11651
									16.1752	1.01554
									16.1858	1.09041
									16.2002	0.934124
									16.2148	0.855327
									16.2252	0.818372
									16.2342	0.904441
									16.2428	0.882626
									16.2518	0.95427
									16.2612	0.862837
									16.2705	0.814319
									16.2842	0.882864
									16.3008	0.947714
									16.3168	0.935316
									16.3377	0.918627
									16.3568	0.836849
									16.3692	0.911355
									16.3808	0.950217
									16.3925	0.863195
									16.4078	0.965595
									16.4232	0.944734
									16.4338	0.990272
									16.4438	0.998974
									16.4545	1.06537
									16.4658	1.00076
									16.4795	0.934839
									16.4948	0.794768
									16.5098	0.976563
									16.5265	1.05119
									16.544	1.03259
									16.5587	0.985265
									16.572	0.992775
									16.5847	1.04082
									16.598	1.00517
									16.613	0.986695
									16.6273	0.931382
									16.643	0.943184
									16.6597	1.00017
									16.6772	0.967026
									16.6938	0.978947
									16.7088	1.00303
									16.7255	1.00076
									16.7422	1.0066
									16.7585	0.950456
									16.7732	0.882745
									16.7885	1.00219
									16.8077	0.955939
									16.826	0.997543
									16.842	0.92268
									16.858	0.840902
									16.873	0.960231
									16.8913	0.989556
									16.9105	0.971079
									16.9255	0.96035
									16.9388	1.06144
									16.9522	1.01316
									16.9682	0.928044
									16.9832	1.05178
									16.9952	1.10686
									17.0108	0.959277
									17.0308	0.978828
									17.05	0.903249
									17.0653	0.965953
									17.0773	0.908256
									17.092	1.03641
									17.112	0.932097
									17.1295	0.916958
									17.1445	1.02222
									17.1598	1.01626
									17.1782	0.945926
									17.1973	1.03855
									17.2127	0.958085
									17.2302	0.890493
									17.2502	0.962853
									17.2668	0.930905
									17.2812	0.954986
									17.2945	0.886798
									17.3088	0.944972
									17.3232	0.836849
									17.3382	1.0103
									17.3535	1.02043
									17.3665	0.936389
									17.3785	1.01078
									17.3908	0.98598
									17.4048	1.01125
									17.4192	1.02878
									17.4332	0.907421
									17.4468	0.911951
									17.4605	0.879169
									17.4732	1.05369
									17.4858	1.03903
									17.4978	0.884652
									17.5088	0.860095
									17.5208	0.948429
									17.5345	0.943542
									17.5482	0.888109
									17.5625	0.959516
									17.5775	1.0457
									17.5895	1.04594
									17.5988	1.1034
									17.6085	1.07348
									17.6185	1.09112
									17.6285	1.11175
									17.6395	1.05894
									17.6532	0.972986
									17.6695	0.931382
									17.6878	1.01245
									17.7045	0.952721
									17.7185	0.966907
									17.7315	0.920177
									17.7452	0.91362
									17.7585	0.885487
									17.7702	0.905037
									17.7808	0.90611
									17.7968	0.946879
									17.8135	0.999212
									17.8255	0.957966
									17.8365	1.00136
									17.8458	1.05083
									17.8572	0.977516
									17.8718	0.900388
									17.8872	0.93019
									17.8998	0.952005
									17.9108	1.00958
									17.9218	0.852346
									17.9328	0.770807
									17.9448	0.936747
									17.9578	1.05023
									17.9705	1.02818
									17.9828	1.01674
									17.9955	0.972986
									18.0072	0.955701
									18.0175	1.0283
									18.0272	1.07312
									18.0402	0.995159
									18.0558	1.00744
									18.0722	0.956774
									18.0897	0.987291
									18.104	0.876308
									18.1153	0.892401
									18.1277	0.973582
									18.1413	0.980973
									18.1543	1.03867
									18.1653	1.02007
									18.1787	1.00052
									18.1978	0.977516
									18.2162	0.889659
									18.2305	0.869751
									18.2438	0.888705
									18.2582	0.997901
									18.2728	0.99504
									18.2858	1.00839
									18.2992	0.958085
									18.3155	0.913024
									18.3355	0.961781
									18.353	0.941634
									18.365	1.02007
									18.3767	0.910044
									18.3942	0.931382
									18.415	0.891924
									18.4325	0.985265
									18.4452	1.11556
									18.4545	1.10626
									18.4632	0.966191
									18.4708	0.914097
									18.4782	0.906944
									18.4878	1.02258
									18.5005	0.973463
									18.5138	0.926614
									18.5258	0.919223
									18.5358	0.944614
									18.5485	0.902295
									18.5677	0.969291
									18.5852	0.964522
									18.5985	0.920415
									18.6122	0.935197
									18.6272	0.96035
									18.6422	0.927806
									18.6545	0.873327
									18.6645	0.748277
									18.6728	0.788093
									18.6818	0.911951
									18.6938	1.0016
									18.7065	1.01042
									18.7182	0.988483
									18.7295	0.999689
									18.7412	0.964522
									18.7525	0.98753
									18.7655	0.936151
									18.7798	0.934005
									18.7932	0.963092
									18.8065	0.939488
[truncated: 106 more rows]

## Sheet: SupplFigure9
Af2s-GL	Time	0 nM	0,27 nM	0,82 nM	2,47 nM	7,41 nM	22,2 nM		Af2s-AL	Time	0 nM	0,27 nM	0,82 nM	2,47 nM	7,41 nM	22,2 nM		Af2s-deltDP-KS	Time	0 nM	0,27 nM	0,82 nM	2,47 nM	7,41 nM	22,2 nM		Af2s-Y141A	Time	200 nM	66,67 nM	22,2 nM	7,41 nM	2,47 nM	0 nM		Af2-IL-2	Time	33,3 nM	11,1 nM	3,7 nM	1,2 nM	0,4 nM	0 nM
	1.5	0	0.488493	0.376921	0.430202	-0.322938	-0.0336182			1.5	0	0.371287	-0.249124	-0.0372539	-0.164407	-0.0580992			1.5	0	0.24734	0.506489	0.306114	0.686843	0.617364			1.5	0.185613	-0.0212955	-0.0626988	-0.0221925	-0.234797	0			1.5	-0.244831	-0.0465539	-0.201322	-0.439615	-0.0186418	0
	2.5	0	0.449812	0.0878429	0.138393	-0.125275	-0.060199			2.5	0	0.104899	-0.245996	0.108056	0.025046	0.115729			2.5	0	0.00477111	0.185017	0.194786	0.250137	0.117364			2.5	0.36376	0.169729	0.146682	0.0754638	-0.183222	0			2.5	-0.37569	0.157334	-0.172437	-0.258768	0.0313612	0
	3.5	0	-0.0818348	-0.503557	-0.510029	-0.5206	-0.37424			3.5	0	0.0419874	-0.0721682	0.135781	0.120749	0.0125948			3.5	0	0.0438489	-0.00246787	-0.0489576	0.138427	0.0658194			3.5	0.279378	-0.00606728	-0.0583959	-0.317511	-0.308634	0			3.5	-0.552647	0.368287	-0.238447	-0.285731	0.101277	0
	4.5	0	-0.147463	-0.200823	-0.0764353	-0.095597	-0.0488617			4.5	0	-0.029088	0.148535	0.349083	0.159049	-0.0780119			4.5	0	-0.0905505	-0.164593	-0.260673	-0.23581	-0.206062			4.5	0.283285	0.171682	-0.021668	-0.474524	-0.506663	0			4.5	-0.30225	0.286637	-0.0818153	-0.105646	0.116505	0
	5.5	0	0.00646779	0.0237865	0.124737	-0.125657	-0.112521			5.5	0	0.0353498	-0.114756	0.0100026	-0.0722288	-0.289361			5.5	0	0.0981244	-0.0122335	0.232292	0.284515	0.325966			5.5	0.0981193	0.264257	0.188095	-0.116721	-0.280116	0			5.5	-0.726459	-0.355544	-0.322813	-0.118921	-0.259654	0
	6.5	0	-0.0540943	-0.0668355	0.0508993	-0.335435	-0.10863			6.5	0	0.210353	-0.118662	-0.13491	0.12348	-0.088571			6.5	0	0.232875	0.308048	0.460015	0.281768	0.490807			6.5	0.306722	0.379492	0.199417	0.133279	0.05895	0			6.5	-0.279194	0.171815	-0.0423408	-0.193918	-0.00144519	0
	7.5	0	0.247847	0.0124645	-0.00183511	-0.265519	-0.147311			7.5	0	-0.125203	-0.087015	-0.160301	0.0602022	-0.0580992			7.5	0	0.293834	0.428364	0.100258	0.282165	0.286492			7.5	0.389135	0.308386	0.353317	0.267648	0.0343528	0			7.5	-0.652241	0.073365	-0.200162	-0.126734	-0.0530199	0
	8.5	0	-0.031435	-0.210207	-0.190113	-0.17685	-0.0113708			8.5	0	-0.192769	0.0301725	-0.0142131	0.25669	-0.289346			8.5	0	0.350078	0.228764	0.254936	0.0661461	0.222054			8.5	0.128194	0.302526	0.222076	-0.0717988	-0.185969	0			8.5	-0.56084	-0.0231316	-0.218153	-0.196284	-0.103023	0
	9.5	0	-0.0376911	-0.116854	0.0653493	-0.0803688	0.0268982			9.5	0	-0.197453	0.0129911	-0.181007	-0.15307	-0.542871			9.5	0	-0.0850726	-0.00483298	0.0451891	0.0563805	0.395486			9.5	0.267263	0.0329952	0.0744166	-0.00891733	-0.0836281	0			9.5	-0.646778	0.0878303	-0.320859	-0.185724	-0.299495	0
	10.5	0	0.316999	0.137464	0.620052	0.143859	0.52496			10.5	0	0.0545149	-0.00615871	-0.119667	0.0492769	-0.138559			10.5	0	0.357509	0.208851	0.333077	0.273956	0.409951			10.5	0.246175	0.248251	0.354125	0.0657134	0.0269371	0			10.5	-0.348728	0.0276649	-0.425153	-0.231028	-0.270198	0
	11.5	0	0.368177	0.358549	0.553249	0.233703	-0.035968			11.5	0	-0.383779	-0.399912	-0.37162	-0.258935	-0.402246			11.5	0	0.0118054	0.24831	0.528404	0.195449	0.306435			11.5	0.349676	0.565023	0.607605	0.378976	0.353475	0			11.5	-0.341312	0.134293	-0.194303	-0.0724279	-0.135433	0
	12.5	0	0.266996	0.117933	0.0442617	0.0341027	0.010907			12.5	0	-0.363469	-0.130762	-0.21421	0.26879	-0.106943			12.5	0	0.353206	0.792042	0.191674	0.180206	0.0411917			12.5	0.403997	0.335348	0.256454	-0.0929017	0.00192791	0			12.5	-0.209659	0.316331	-0.0903908	-0.131815	0.128621	0
	13.5	0	0.313871	0.234343	0.173549	0.311828	0.375348			13.5	0	-0.281438	0.143454	0.102593	0.32154	-0.152246			13.5	0	0.556712	0.577976	0.0799334	0.139968	0.0404135			13.5	0.216482	0.0310574	0.00332594	-0.324927	-0.387919	0			13.5	-0.207722	0.305787	-0.0267158	-0.202906	0.0465895	0
	14.5	0	0.038084	0.295652	0.396999	0.426666	0.597607			14.5	0	-0.0880785	0.100088	-0.121635	0.218009	-0.301858			14.5	0	-0.106557	0.0420573	-0.00128913	-0.136979	-0.180671			14.5	0.0410972	0.385351	0.131835	-0.124533	-0.288706	0			14.5	-0.451465	-0.148116	-0.235715	-0.444712	-0.258876	0
	15.5	0	0.049406	0.240568	0.557522	-0.034272	0.183545			15.5	0	-0.118535	-0.0647372	-0.287239	-0.329233	-0.367074			15.5	0	0.196177	0.492039	0.252205	0.27864	0.355248			15.5	-0.0358529	0.156057	0.103714	0.114923	-0.0203499	0			15.5	-0.229984	0.268281	-0.352506	-0.28689	0.0258833	0
	16.5	0	0.464262	0.634336	0.684093	0.123534	0.63667			16.5	0	-0.290425	-0.404993	-0.202888	-0.0440916	-0.0834898			16.5	0	0.352427	0.572529	0.342842	0.380996	0.136117			16.5	-0.0272622	0.0767574	0.0490413	0.0539794	-2.52128e-05	0			16.5	-0.506534	-0.0297539	-0.473981	-0.459543	-0.195979	0
	17.5	0	0.393156	0.310881	0.221981	0.00987172	0.42262			17.5	0	-0.471288	-0.372171	-0.0782695	-0.0413603	-0.387018			17.5	0	0.177043	0.40807	-0.0196607	0.230987	-0.15763			17.5	-0.159297	-0.0759678	-0.00135851	-0.0835176	-0.0469002	0			17.5	-0.0479468	0.324143	-0.109159	-0.200953	0.10558	0
	18.5	0	-0.352144	-0.155123	-0.417851	-0.0162971	0.160901			18.5	0	-0.0841722	0.0883847	0.251824	0.299674	-0.0272306			18.5	0	0.126262	0.136967	-0.123176	-0.0498664	-0.107627			18.5	0.0282035	-0.218958	-0.0169835	-0.422186	-0.346125	0			18.5	-0.194034	-0.087951	-0.148588	-0.247431	-0.335048	0
	19.5	0	-0.0400257	0.198011	-0.0615885	-0.0319068	0.194104			19.5	0	-0.138844	0.121191	0.00884295	0.120764	0.0317446			19.5	0	-0.149526	-0.182171	-0.252083	-0.14557	-0.292793			19.5	-0.184687	-0.174814	0.00370741	0.0414824	-0.165278	0			19.5	-0.22295	-0.212173	-0.334135	-0.279856	-0.203014	0
	20.5	0	0.23419	0.319883	0.375515	0.245422	0.285901			20.5	0	0.0224562	-0.220224	-0.0798259	0.0941836	-0.108102			20.5	0	0.101649	-0.0134237	0.168236	0.17044	0.0697104			20.5	-0.0413308	0.18926	0.290054	0.336023	0.0648094	0			20.5	-0.159672	-0.057113	-0.0212532	-0.159937	0.135655	0
	21.5	0	0.0177898	0.0796489	0.0454366	-0.103394	0.132001			21.5	0	-0.10996	-0.144449	-0.385688	-0.0581602	-0.0440458			21.5	0	0.120387	0.161183	0.11393	0.164962	0.0978323			21.5	0.0715537	-0.0412235	0.257232	0.232111	0.105825	0			21.5	0.128246	-0.0309136	0.143206	-0.0825903	0.213017	0
	22.5	0	-0.160723	0.0261363	0.0954397	-0.0823066	0.184735			22.5	0	0.113093	0.169241	-0.00716352	0.58013	0.272376			22.5	0	0.191096	0.383854	0.0725329	0.192703	-0.150596			22.5	-0.065928	-0.0521488	0.0740352	-0.00499582	-0.105097	0			22.5	0.0340997	0.0471961	0.185778	0.0904597	0.0563704	0
	23.5	0	-0.223619	0.0714397	-0.0803416	-0.0604408	0.0355042			23.5	0	-0.0740099	0.0383817	-0.0309978	6.73532e-05	-0.223718			23.5	0	-0.0061847	0.00493264	-0.0141981	-0.0104377	-0.291236			23.5	-0.156168	-0.254099	-0.0388494	-0.102271	-0.214472	0			23.5	-0.228809	0.0147865	0.133822	-0.112665	0.01183	0
	24.5	0	-0.33066	-0.102388	-0.0760539	-0.138947	0.135129			24.5	0	0.0353651	0.178625	-0.120063	0.0692049	-0.165521			24.5	0	-0.236638	-0.177089	-0.104423	-0.266282	-0.262321			24.5	-0.178828	-0.127924	-0.0958867	-0.228049	-0.124628	0			24.5	0.096203	0.0675056	0.246722	0.221716	0.326298	0
	25.5	0	0.290419	0.370268	0.334881	-0.0756843	0.210507			25.5	0	-0.377919	-0.319818	-0.541542	-0.375329	-0.34208			25.5	0	-0.200704	-0.0876424	0.0619738	0.234115	-0.0584177			25.5	-0.231165	0.0966854	0.0572505	0.133279	0.231618	0			25.5	0.180172	0.157731	0.375231	0.115057	0.331364	0
	26.5	0	0.254499	0.269484	0.244259	0.139953	0.199963			26.5	0	-0.0181627	-0.382334	-0.245857	-0.112054	-0.0280241			26.5	0	-0.0620471	0.274845	0.183449	0.0962212	-0.245536			26.5	-0.157343	0.127157	0.179504	-0.0596833	0.0640312	0			26.5	0.251675	0.176896	0.245547	0.249838	0.339573	0
	27.5	0	-0.150988	-0.232485	-0.343251	-0.310456	0.0312012			27.5	0	-0.147069	0.0957853	-0.177879	-0.0874418	-0.122552			27.5	0	-0.108907	0.18462	-0.0181043	-0.268632	-0.268577			27.5	-0.161646	-0.283792	-0.338868	-0.25228	-0.00550312	0			27.5	-0.00810611	0.00891183	-0.059156	0.229513	0.0985457	0
	28.5	0	-0.195116	-0.183641	-0.331135	-0.218644	0.014035			28.5	0	0.108012	0.202826	0.167046	0.263342	0.148535			28.5	0	-0.29366	-0.0946615	-0.452858	-0.43306	-0.459571			28.5	0.0836692	-0.345118	-0.306046	-0.458136	-0.234812	0			28.5	-0.0334815	0.0718086	0.00961535	0.174047	0.162617	0
	29.5	0	-0.0134754	0.108946	0.0364339	0.0766747	0.176526			29.5	0	-0.150182	0.0157224	-0.355613	-0.290964	-0.246377			29.5	0	-0.367894	-0.337261	-0.106392	-0.068238	-0.212715			29.5	0.0387473	0.127142	0.14981	-0.0526643	0.0526939	0			29.5	0.0251123	-0.0981133	0.0154747	0.366247	-0.106136	0
	30.5	0	-0.180651	-0.291063	-0.210026	-0.197541	0.026532			30.5	0	-0.0505877	-0.26008	-0.510704	-0.400735	-0.307321			30.5	0	-0.0936633	-0.0450399	0.269402	0.118499	-0.0771555			30.5	-0.0229592	0.0330105	0.0197291	-0.095633	0.1695	0			30.5	0.0266687	0.193681	0.0330376	0.219366	0.0501143	0
	31.5	0	0.0669994	-0.239489	-0.221745	-0.424882	-0.198474			31.5	0	-0.181828	-0.415918	-0.304054	-0.374551	-0.270608			31.5	0	-0.0135852	-0.100918	0.164711	0.218887	-0.222862			31.5	0.0200095	0.00917625	-0.261902	-0.112814	0.0972343	0			31.5	-0.0116156	0.133134	0.159609	0.109991	0.0270735	0
	32.5	0	0.147062	-0.229738	-0.17255	0.0762627	0.0323761			32.5	0	0.0357466	-0.0331057	0.0654836	0.0977083	-0.106149			32.5	0	-0.0764819	0.192433	0.229561	0.0817559	-0.148261			32.5	-0.0342965	0.0212917	-0.206437	-0.272971	-0.239878	0			32.5	-0.0698127	0.310868	-0.074369	-0.0150091	0.196995	0
	33.5	0	0.0826244	-0.360979	0.0286367	-0.0920722	0.145276			33.5	0	0.125194	0.470404	0.197899	0.0461336	0.145804			33.5	0	-0.0206195	-0.101696	-0.127464	-0.217057	0.0158011			33.5	-0.158915	-0.120523	-0.345902	-0.271811	-0.3641	0			33.5	-0.566685	-0.0317071	-0.22711	-0.363444	-0.252239	0
	34.5	0	0.0330181	-0.0188008	0.112621	-0.155747	0.0706604			34.5	0	0.152537	0.127829	0.109231	-0.131204	0.0653445			34.5	0	-0.346395	-0.239971	0.0709612	-0.0287635	-0.000205398			34.5	-0.298365	-0.106455	-0.0728612	-0.271018	-0.260966	0			34.5	0.102825	0.0014808	-0.0505653	-0.0431463	0.173924	0
	35.5	0	0.0775432	0.108549	0.281368	-0.187775	-0.257068			35.5	0	0.013484	-0.0940493	-0.178276	-0.36831	0.137595			35.5	0	-0.552266	-0.236461	0.160805	-0.0151069	-0.0857614			35.5	-0.173365	0.0966702	0.181839	0.212961	0.275365	0			35.5	-0.364338	0.02649	-0.0509315	-0.196253	-0.0100359	0
	36.5	0	-0.121294	-0.123888	-0.0963786	-0.28505	-0.0820801			36.5	0	0.103328	0.202826	-0.111457	-0.0179075	0.124716			36.5	0	-0.0292102	0.338536	0.121346	0.211852	0.143532			36.5	-0.0366311	0.175192	0.0435634	0.00905752	0.051931	0			36.5	-0.378422	-0.203979	-0.214216	-0.171656	-0.162776	0
	37.5	0	-0.324801	-0.343401	-0.268635	-0.284653	-0.242618			37.5	0	0.0740309	0.27706	0.0408711	0.154349	0.212607			37.5	0	-0.0803882	-0.0802267	-0.0802076	-0.126038	-0.06858			37.5	-0.00850916	0.160742	-0.0259557	0.0793853	-0.092997	0			37.5	-0.0428656	-0.0289757	0.0982842	0.288503	0.102849	0
	38.5	0	-0.300188	-0.152773	0.0223806	0.321594	0.139035			38.5	0	0.212703	0.212988	0.16549	0.134833	-0.136209			38.5	0	-0.132726	-0.286083	-0.311455	-0.236985	-0.120902			38.5	-0.0221963	-0.0189457	-0.0275426	-0.0464234	-0.382075	0			38.5	-0.530369	-0.423507	-0.273603	-0.143137	-0.374889	0
	39.5	0	-0.202135	0.142546	0.15559	0.130187	0.131604			39.5	0	0.0861311	0.0633756	-0.156013	-0.225732	-0.133493			39.5	0	-0.0487567	-0.159908	-0.165764	-0.179169	0.0939261			39.5	0.0465598	0.09902	-0.017777	0.0989013	-0.0609688	0			39.5	-0.207722	-0.251632	-0.0779091	-0.123224	-0.0913042	0
	40.5	0	0.00333974	0.153486	0.164196	0.0493462	0.0202911			40.5	0	-0.139256	-0.333887	-0.243492	-0.121423	-0.236215			40.5	0	-0.0667163	-0.0880239	0.137749	0.113403	0.0755697			40.5	-0.00773096	0.134176	0.132232	0.0797668	-0.00901264	0			40.5	0.0157281	-0.0227349	0.277178	0.131857	0.190739	0
	41.5	0	-0.229479	-0.142626	-0.115895	0.0204308	-0.241428			41.5	0	0.184581	0.0289975	-0.0817943	0.00981772	0.0625979			41.5	0	0.00165832	-0.0325429	0.00417352	-0.106889	-0.0357431			41.5	-0.0839028	-0.0240269	0.0502009	0.213357	-0.0199532	0			41.5	-0.0901374	-0.270385	-0.0646187	0.034582	-0.0467638	0
	42.5	0	-0.804873	-0.70981	-0.798695	-0.396378	-0.43909			42.5	0	0.313106	0.296972	-0.0587382	0.0360018	0.0114352			42.5	0	0.189158	-0.0110738	-0.24427	-0.283067	-0.0482553			42.5	-0.065165	-0.0935612	-0.186524	-0.112814	-0.257838	0			42.5	-0.0311469	-0.168044	0.280703	0.179907	0.050511	0
	43.5	0	-0.117769	-0.0578633	-0.08231	0.0555718	-0.150439			43.5	0	0.245906	0.209067	0.0654836	0.0617739	-0.0588773			43.5	0	-0.115544	-0.48843	-0.43061	-0.497147	-0.273658			43.5	0.17156	0.177145	0.0236354	0.22233	0.0136467	0			43.5	-0.0604438	-0.11296	0.0994438	-0.0822088	-0.0385546	0
	44.5	0	-0.111132	0.0401744	0.220424	0.211425	-0.0500366			44.5	0	0.577937	0.0637723	0.141274	-0.125726	-0.18583			44.5	0	-0.220601	-0.153255	-0.269264	-0.277192	0.0333945			44.5	0.214529	0.161123	0.350585	0.304758	0.138631	0			44.5	0.275494	-0.0770257	0.0885185	0.0400751	0.0438734	0
	45.5	0	-0.0720692	0.165174	0.00713706	0.00752187	-0.28754			45.5	0	0.11114	0.0926725	-0.0415416	-0.116357	0.0399386			45.5	0	0.0946149	0.161579	0.0779955	0.0848992	0.0579916			45.5	0.223897	0.012289	0.159576	0.236398	0.255819	0			45.5	0.301281	0.193681	0.463122	0.057638	0.314961	0
	46.5	0	-0.230272	-0.0445729	-0.267475	-0.0549781	-0.299258			46.5	0	0.0615339	0.0133725	0.0709462	0.171927	-0.126459			46.5	0	-0.0823413	0.128376	-0.00286078	0.129043	0.0591666			46.5	0.0387321	-0.143183	0.141601	0.0231109	-0.182856	0			46.5	0.38525	0.282349	0.506487	0.313101	0.221593	0
	47.5	0	-0.139238	-0.0238667	-0.0151103	0.225112	-0.0449554			47.5	0	0.0505934	0.145804	0.116662	0.0125643	0.156745			47.5	0	-0.052663	-0.322811	-0.139595	-0.201829	-0.219352			47.5	0.236394	0.0486202	0.140823	0.277414	-0.039103	0			47.5	0.364941	-0.0297539	0.296725	0.154516	0.104024	0
	48.5	0	-0.154482	-0.112154	-0.0440104	0.179031	0.139813			48.5	0	0.0720778	-0.0358523	0.00806475	-0.206582	0.235648			48.5	0	0.246562	-0.180599	-0.0509107	0.024749	0.117364			48.5	-0.205393	-0.167002	-0.0693364	-0.234305	-0.254328	0			48.5	0.224331	0.0714271	0.127978	0.219763	0.229802	0
	49.5	0	0.208403	0.222227	0.401287	0.167297	0.076535			49.5	0	0.0556746	-0.323725	-0.142723	-0.170648	0.0559756			49.5	0	0.115321	-0.352093	-0.054817	-0.0315101	0.0193259			49.5	-0.237818	-0.0494175	-0.0294957	0.0305419	-0.225031	0			49.5	0.182522	-0.228194	-0.13101	-0.0634558	-0.249492	0
	50.5	0	0.122465	0.262846	0.360271	0.328231	0.0554321			50.5	0	-0.00330067	-0.301462	-0.287635	-0.123773	-0.110437			50.5	0	0.0676526	-0.105602	0.24009	0.0837243	0.202126			50.5	-0.233134	0.0161953	-0.0267644	-0.0225892	-0.188319	0			50.5	0.248531	0.0553901	0.247103	0.271307	-0.0311388	0
	51.5	0	-0.0435505	0.015974	0.240352	0.0692437	0.114026			51.5	0	-0.232625	0.0223447	-0.202491	-0.0780729	0.229392			51.5	0	0.136409	0.180714	0.0807269	-0.01706	0.279091			51.5	-0.300715	-0.0228672	-0.0341802	-0.0159516	0.0253502	0			51.5	0.607906	0.313203	0.101	0.492407	0.0274397	0
	52.5	0	-0.260347	-0.365664	-0.170979	-0.183488	-0.158237			52.5	0	-0.127538	0.00243199	0.0224996	-0.10386	0.0926729			52.5	0	0.20515	0.00845742	-0.0614698	-0.12526	0.199395			52.5	-0.173365	-0.137308	-0.319733	-0.469855	-0.145747	0			52.5	0.0977594	0.0206306	0.0459313	0.029516	-0.00612964	0
	53.5	0	0.0365276	-0.0250416	0.166912	0.0501091	-0.0816833			53.5	0	-0.0365038	0.282522	0.081902	0.123892	0.189566			53.5	0	0.111018	-0.259121	-0.0688703	-0.156113	0.396279			53.5	-0.106944	0.131842	-0.0240178	-0.0796113	0.0878654	0			53.5	0.463772	-0.126251	0.0760063	0.352957	0.298558	0
	54.5	0	-0.147463	-0.0996571	0.126674	-0.107316	-0.135974			54.5	0	0.198253	0.258688	0.313927	0.241461	0.355567			54.5	0	0.29539	0.275639	0.137764	0.342315	0.647454			54.5	-0.280787	0.0169735	0.00918531	-0.232352	0.0421501	0			54.5	0.48135	0.0893867	0.176012	0.281866	0.16457	0
	55.5	0	0.15254	0.108534	-0.00809121	-0.207703	-0.637927			55.5	0	0.0896711	-0.0432528	0.146737	-0.0401701	0.109091			55.5	0	0.0942181	0.0947764	0.0799487	0.13568	0.0986105			55.5	-0.152659	-0.141214	-0.204865	-0.061255	0.35349	0			55.5	0.0477411	-0.369994	-0.175169	-0.0283148	-0.233104	0
	56.5	0	0.0060558	-0.291842	-0.365116	-0.120209	-0.403156			56.5	0	0.233409	-0.293253	0.0678334	-0.0698637	0.0192477			56.5	0	0.111415	0.0522044	-0.210289	0.00910878	0.105248			56.5	0.0743003	-0.209558	-0.193543	-0.224143	-0.212519	0			56.5	0.309872	-0.143432	-0.0493751	0.179525	0.181752	0
	57.5	0	-0.265032	-0.225832	-0.104573	0.2341	-0.307056			57.5	0	0.273646	0.380179	0.702599	0.682486	0.664572			57.5	0	0.277034	0.220555	0.0194018	-0.0440071	0.21502			57.5	0.28095	0.235754	0.00137281	0.14657	0.16599	0			57.5	-0.0627936	-0.171951	-0.119306	0.0330256	-0.212001	0
	58.5	0	-0.223635	-0.297701	-0.340885	-0.15535	-0.382846			58.5	0	0.22285	0.284857	0.282662	-0.0870603	0.0864168			58.5	0	-0.176488	0.00337625	-0.266929	-0.283082	-0.0631021			58.5	0.0379691	-0.05723	-0.146286	-0.197196	-0.026194	0			58.5	0.412594	-0.0110009	-0.070478	0.226003	-0.00457324	0
	59.5	0	0.218946	0.0144176	0.182155	-0.0737159	-0.270358			59.5	0	0.367	0.270407	0.195549	-0.0983824	0.39971			59.5	0	-0.192113	-0.145458	-0.057945	-0.0690162	-0.0271677			59.5	-0.0901589	0.186529	-0.0384679	0.359842	0.396841	0			59.5	0.349712	-0.263747	-0.126722	-0.0056402	-0.0924639	0
	60.5	0	0.0814495	-0.0488759	-0.00301003	-0.106522	-0.0816681			60.5	0	0.222865	0.159872	0.165871	-0.0612577	0.514563			60.5	0	0.181712	0.115483	-0.0157545	0.460281	-0.0080179			60.5	-0.163599	-0.233408	-0.324418	-0.15853	0.0480095	0			60.5	0.362194	0.0241401	-0.00369032	0.0150507	-0.131542	0
	61.5	0	0.0783214	-0.108248	-0.301441	-0.216294	-0.384418			61.5	0	-0.0099535	0.0457975	0.102974	0.163336	0.228217			61.5	0	-0.242116	-0.231777	-0.195442	-0.149873	-0.519737			61.5	-0.156184	-0.332621	-0.432221	-0.138602	-0.0754341	0			61.5	0.107113	-0.055938	-0.16345	-0.134943	-0.111995	0
	62.5	0	-0.159945	-0.276995	-0.182682	-0.00340343	-0.102756			62.5	0	0.0920057	0.0489255	0.170556	0.013724	-0.0834898			62.5	0	-0.271794	-0.0810049	-0.457176	-0.237382	-0.218971			62.5	0.0219474	-0.316996	-0.126755	-0.220236	-0.0765938	0			62.5	-0.0690345	0.021424	-0.107191	-0.160731	0.0251051	0
	63.5	0	-0.168947	-0.125048	-0.203022	-0.207703	-0.272693			63.5	0	0.0501966	0.202429	0.0717244	-0.000344634	0.10517			63.5	0	-0.0112506	0.0705607	-0.057945	0.0341179	0.129861			63.5	-0.187418	-0.196695	-0.26854	0.0078826	0.118719	0			63.5	0.34071	0.0796058	0.199053	-0.000574285	0.351277	0
	64.5	0	0.0240154	0.0882244	-0.0276225	-0.126847	-0.0715362			64.5	0	-0.123631	-0.155771	0.0432057	-0.0413603	0.041907			64.5	0	-0.438588	-0.166164	-0.184517	-0.175263	-0.0771707			64.5	-0.243296	-0.208017	-0.224427	-0.0788484	-0.0328469	0			64.5	0.0891687	-0.334838	-0.0157905	-0.294703	-0.255748	0
	65.5	0	0.298246	0.260496	0.211834	0.0122216	0.0241821			65.5	0	0.0322371	-0.108499	-0.0712352	0.0844332	0.13761			65.5	0	-0.0995227	0.0908701	0.0971453	-0.00534129	-0.076774			65.5	0.0121818	0.0189419	-0.0744023	0.0938201	0.232381	0			65.5	0.421978	-0.0434258	0.246722	-0.109156	-0.011989	0
	66.5	0	-0.164248	-0.0668507	-0.190892	-0.139741	0.00387269			66.5	0	-0.121663	0.283682	0.222512	0.369589	0.15441			66.5	0	0.147731	0.203373	-0.205208	0.20639	-0.134971			66.5	0.165304	0.0697231	-0.209961	-0.263602	0.260122	0			66.5	0.396587	-0.0457604	0.120547	0.00725347	-0.124095	0
	67.5	0	-0.0720692	0.119093	-0.0522349	0.184875	-0.0734741			67.5	0	0.0439405	0.268454	0.55024	0.389502	0.0200106			67.5	0	-0.126485	-0.240764	-0.21067	-0.316666	-0.392005			67.5	0.120397	0.197058	-0.251359	-0.179236	0.0925499	0			67.5	0.141491	0.0885932	0.146319	-0.129084	-0.17802	0
	68.5	0	-0.128695	0.0214366	0.0645711	0.425887	0.117154			68.5	0	0.136134	0.0797788	0.190865	-0.106988	-0.0924925			68.5	0	-0.158513	-0.220455	-0.0493543	-0.134644	0.169304			68.5	-0.0425057	-0.0619144	0.013473	-0.053061	0.0374504	0			68.5	0.412594	0.0819556	0.248675	0.217398	0.0555769	0
	69.5	0	0.0091686	0.0917339	0.198543	0.20909	0.0425385			69.5	0	0.174815	-0.0733432	0.177193	-0.0636228	-0.0393614			69.5	0	0.179774	0.201817	0.315499	0.288406	0.341195			69.5	-0.249522	-0.229105	-0.389634	0.0469604	0.174581	0			69.5	0.374325	0.128831	0.0365624	0.268575	0.123936	0
	70.5	0	0.0986461	-0.114504	0.0794179	0.285659	0.0265167			70.5	0	-0.171666	-0.275293	0.0955586	-0.134698	-0.179971			70.5	0	0.0961713	0.154942	0.0405047	0.161849	-0.0314707			70.5	-0.0440621	-0.149408	-0.336915	-0.0315766	0.110128	0			70.5	0.281353	0.0874336	0.140475	0.227957	-0.0764421	0
	71.5	0	0.0255871	-0.0168477	-0.0373881	0.0934594	0.019101			71.5	0	-0.00682545	-0.0194339	0.14869	0.173895	-0.113565			71.5	0	0.0590771	-0.143886	-0.0642011	-0.194398	-0.153724			71.5	0.250478	0.127554	-0.0919805	0.207117	0.296468	0			71.5	0.416103	0.0745246	-0.00797804	0.045904	-0.170986	0
	72.5	0	-0.243944	-0.266848	-0.20026	0.0844872	0.00387269			72.5	0	-0.0978441	0.250097	0.19439	0.162558	0.147376			72.5	0	0.0817212	-0.0649831	0.00846124	0.190765	0.247841			72.5	0.0813193	-0.000207901	-0.150971	0.142648	0.247228	0			72.5	-0.00770938	-0.0653069	-0.0681282	-0.0615026	-0.315914	0
	73.5	0	0.0685558	0.228483	0.0747335	0.132537	0.0226257			73.5	0	-0.0916033	-0.181543	-0.0481944	-0.126504	-0.0952085			73.5	0	-0.140538	-0.17474	0.22097	-0.0248573	0.0349509			73.5	-0.0538278	-0.0169926	-0.0861363	0.150857	0.305044	0			73.5	0.289562	-0.33052	-0.249769	0.049444	0.00949536	0
	74.5	0	0.0544872	0.180799	-0.108097	0.427444	-0.032077			74.5	0	-0.239644	-0.160852	-0.242729	-0.244867	-0.0600523			74.5	0	-0.0534412	-0.0489767	0.230721	0.181365	0.180245			74.5	-0.146006	-0.286524	0.00723219	0.0567107	0.142934	0			74.5	0.128613	0.0139777	-0.121244	0.0799006	-0.143245	0
	75.5	0	0.216215	0.211668	-0.0748789	0.264556	-0.0664398			75.5	0	-0.192372	-0.0358371	-0.0368571	0.0488802	0.167685			75.5	0	0.0328931	0.0783732	0.0373766	-0.11316	-0.245521			75.5	0.172353	0.0615139	0.160369	0.177026	0.111684	0			75.5	0.396191	-0.0211632	-0.296644	0.116628	-0.221767	0
	76.5	0	0.123243	0.0835399	-0.140507	0.388778	0.00542909			76.5	0	-0.227925	-0.041315	0.100243	-0.175729	-0.112787			76.5	0	-0.0393726	-0.0563924	0.00572991	-0.130326	-0.154518			76.5	0.260229	0.0126858	0.231445	0.0660796	0.0394188	0			76.5	0.344235	0.171799	-0.0415779	-0.113459	-0.0502886	0
	77.5	0	0.356443	0.17613	0.0243337	0.427062	0.255032			77.5	0	0.0884809	0.156347	0.038918	-0.10737	0.0278383			77.5	0	-0.0799915	-0.234508	-0.242317	-0.400269	-0.351768			77.5	-0.145625	-0.0228519	0.111541	-0.0194459	0.0484062	0			77.5	0.440716	0.0999152	0.0986656	-0.0470526	-0.22256	0
	78.5	0	0.0443248	0.0179271	0.0313528	0.31845	0.251523			78.5	0	-0.1162	-0.177637	-0.247795	-0.279245	-0.0280088			78.5	0	-0.130788	-0.323177	-0.150123	-0.161576	-0.164268			78.5	-0.00577784	-0.153711	0.300201	0.167657	-0.00901264	0			78.5	0.573544	0.0612647	0.0373406	-0.00289362	0.022389	0
	79.5	0	0.173231	0.278074	-0.0584757	-0.0823219	0.0159729			79.5	0	-0.215032	-0.404978	-0.107948	-0.262048	-0.106149			79.5	0	-0.0893756	-0.15913	0.350258	-0.27916	-0.249427			79.5	-0.081553	-0.111902	-0.0794835	0.425867	0.12029	0			79.5	0.732922	0.280793	0.177187	0.0529535	-0.0139421	0
	80.5	0	0.109587	0.0663738	-0.240116	0.0426934	0.0956696			80.5	0	-0.171681	-0.0729464	-0.0419383	-0.0651792	0.104788			80.5	0	0.00593078	-0.0720174	-0.10833	-0.184251	-0.0361398			80.5	-0.143275	-0.318567	0.0408168	0.224679	0.0234123	0			80.5	0.815334	0.352662	0.286166	0.267797	0.386052	0
	81.5	0	-0.25606	-0.129351	-0.370594	-0.3163	0.0273102			81.5	0	-0.106816	0.238379	0.337761	0.142249	0.0852724			81.5	0	-0.0608569	-0.389599	-0.403633	-0.239716	-0.459587			81.5	-0.0870461	-0.0681858	-0.0103612	0.172723	0.149572	0			81.5	0.500103	-0.172332	-0.0927254	0.147878	-0.0565142	0
	82.5	0	-0.122438	-0.0605794	-0.144017	0.0587151	0.254269			82.5	0	-0.181447	0.0266477	-0.0931163	-0.189798	-0.076074			82.5	0	-0.31632	-0.571224	-0.27082	-0.224473	-0.277931			82.5	-0.110865	-0.229898	0.103317	-0.00813913	0.0460563	0			82.5	0.307903	-0.179366	-0.622419	-0.175562	-0.273708	0
	83.5	0	0.0330028	-0.0219288	0.125911	-0.010041	0.0136383			83.5	0	0.150981	-0.147959	-0.161872	-0.147607	0.0110384			83.5	0	-0.103047	-0.139583	0.0698016	0.142333	0.266198			83.5	-0.119837	0.0642452	0.214263	0.284051	0.380041	0			83.5	0.664166	0.309693	-0.00640638	0.304907	0.0790144	0
	84.5	0	0.0443401	0.169096	-0.263935	0.0403435	0.144894			84.5	0	0.017787	-0.0342807	-0.24311	-0.165948	0.390738			84.5	0	-0.203817	-0.18919	-0.0833204	0.0966179	0.0193259			84.5	-0.0159402	0.170492	0.244735	0.398111	0.373403	0			84.5	0.803616	0.216737	-0.117735	0.233831	0.165349	0
	85.5	0	0.195524	-0.0168324	-0.211201	-0.0123756	-0.0304901			85.5	0	0.036128	0.0297757	0.0646901	0.0492617	0.0985323			85.5	0	-0.0299884	-0.124737	0.0772173	-0.119004	-0.19358			85.5	-0.20109	-0.222086	-0.147065	0.127801	0.331609	0			85.5	0.881741	-0.141876	0.116259	1.37131	-0.0303606	0
	86.5	0	-0.326357	-0.319979	-0.292469	0.00166249	-0.0957519			86.5	0	0.0587873	0.273916	0.211174	0.101218	0.446982			86.5	0	0.0598401	-0.31538	-0.312233	-0.170579	-0.213889			86.5	0.0797629	-0.353327	-0.00645494	0.212564	0.120672	0			86.5	3.00555	1.32375	0.133028	-0.310343	-0.158885	0
	87.5	0	-0.134569	-0.125429	-0.0662882	0.0532372	0.196835			87.5	0	0.425578	0.241491	0.666649	0.518408	0.652442			87.5	0	-0.00148499	-0.303646	-0.214592	-0.12996	0.11776			87.5	0.61141	0.378714	0.375991	0.487176	0.462087	0			87.5	6.62706	3.42531	0.483035	-0.0841619	0.571202	0
	88.5	0	0.00332448	0.214796	0.486828	0.305175	-1.13559			88.5	0	0.181453	0.096182	0.360787	-0.0108885	-0.447946			88.5	0	-0.187413	-0.0282552	0.30378	0.215362	-1.576			88.5	-1.33039	-2.2041	-0.668931	0.0528045	0.657781	0			88.5	11.2079	4.86476	1.02365	0.194357	0.182133	0
	89.5	0	0.0994091	-2.28365	-2.04831	-2.27686	0.851132			89.5	0	0.00565624	-2.03741	-2.57827	-0.929254	1.36181			89.5	0	-1.00031	-2.38647	-2.75715	-2.08229	1.95918			89.5	13.1356	2.63457	0.81192	-0.285864	-1.83596	0			89.5	15.6337	6.69328	1.96195	0.29006	0.402058	0
	90.5	0	1.05919	2.80621	2.5466	2.97003	5.27145			90.5	0	1.03849	3.11298	3.5651	3.41138	6.80752			90.5	0	1.28289	2.3733	2.86393	2.4474	4.86228			90.5	29.2641	8.86269	3.46701	1.90946	2.63357	0			90.5	19.8817	8.47962	2.62952	1.1213	0.422368	0
	91.5	0	-0.371279	-0.580904	0.0985525	1.25168	6.3941			91.5	0	-0.957219	-1.16943	-0.308342	1.45006	7.38994			91.5	0	-0.872579	-0.697399	-0.156776	1.01497	6.44471			91.5	40.8212	13.6771	4.68808	1.90202	0.709722	0			91.5	23.4181	10.003	3.18187	1.01232	0.437611	0
	92.5	0	-0.0115223	0.228071	0.969249	3.03604	10.0375			92.5	0	0.231837	0.730169	1.52212	4.35982	12.7009			92.5	0	-0.0483752	0.0549357	0.743614	2.73292	10.0662			92.5	49.7927	18.0393	6.25371	2.30828	0.812078	0			92.5	26.8466	11.5226	3.75608	1.42092	0.602452	0
	93.5	0	-0.258791	0.21324	1.13606	3.74387	12.6168			93.5	0	0.0837965	0.777044	2.03852	5.53091	16.2435			93.5	0	-0.213979	0.162754	0.833855	3.69035	12.8744			93.5	56.1196	21.9209	7.8166	3.05242	1.21715	0			93.5	29.9509	13.2343	4.15453	1.42991	0.508305	0
	94.5	0	-0.0474568	0.187849	1.51028	4.8376	15.4714			94.5	0	0.1338	0.883291	2.39243	6.71491	19.7235			94.5	0	0.0782117	0.426029	1.35065	4.82512	16.1889			94.5	60.3598	24.9756	9.19629	3.20593	1.09879	0			94.5	32.8864	15.0402	5.25063	1.98772	0.750508	0
	95.5	0	0.132627	0.656996	2.07824	6.23839	18.5937			95.5	0	0.271297	1.10283	2.92603	7.97701	23.1552			95.5	0	0.085246	0.742436	1.94715	5.79935	19.3506			95.5	63.3868	28.0307	10.5096	3.89851	1.49958	0			95.5	35.3407	16.4421	5.55374	2.17795	0.983708	0
	96.5	0	-0.0119038	0.360121	2.2384	7.10362	21.1527			96.5	0	0.0978651	1.21143	3.14869	9.23795	26.5509			96.5	0	0.191096	0.892826	2.4112	7.26967	22.3576			96.5	65.3727	30.2916	11.5174	4.24383	1.58161	0			96.5	37.7399	18.0249	6.30725	2.44123	0.890339	0
	97.5	0	0.100584	0.81909	2.82627	8.06612	23.6777			97.5	0	0.163875	1.27353	3.61314	10.2946	29.5415			97.5	0	0.304393	1.17878	3.00144	8.39114	25.3314			97.5	66.6255	32.1748	12.424	4.30125	1.47223	0			97.5	39.8907	19.2695	6.82562	2.41311	0.887608	0
	98.5	0	0.163099	0.696058	2.90441	9.29816	26.5187			98.5	0	0.285747	1.65948	3.98423	11.6797	32.9154			98.5	0	0.227031	1.33071	3.27564	9.21614	28.3326			98.5	67.777	33.8729	13.5627	4.86414	1.60116	0			98.5	41.8716	20.8976	7.51859	2.61271	0.856755	0
	99.5	0	0.309187	0.89723	3.38372	10.2099	29.1105			99.5	0	0.73965	1.99657	4.81234	13.2946	36.2157			99.5	0	0.0543927	1.37371	3.54128	10.3591	31.124			99.5	68.4247	35.3537	14.2248	5.07664	2.02184	0			99.5	43.7657	22.3566	8.08422	3.24592	1.08956	0
	100.5	0	0.120893	0.77339	3.49153	10.9532	31.389			100.5	0	0.298625	1.56923	4.85767	14.036	38.7716			100.5	0	0.243052	1.1772	3.95652	11.4806	34.0185			100.5	68.877	36.167	14.6549	5.20515	1.91013	0			100.5	45.4794	23.5452	8.62328	3.33968	1.25792	0
	101.5	0	0.556059	1.19526	4.21261	12.1966	34.0382			101.5	0	0.479121	1.80636	5.3159	15.2661	41.7681			101.5	0	0.389918	1.6229	4.40104	12.7013	36.9588			101.5	69.1251	37.59	15.285	5.42898	2.03083	0			101.5	46.9509	24.7531	9.31351	3.56936	1.18644	0
	102.5	0	0.37364	0.717527	4.4259	12.9067	36.1652			102.5	0	0.273265	1.87354	5.56353	16.4032	44.4595			102.5	0	0.370402	1.44556	4.65456	13.6435	39.3873			102.5	69.3372	38.2873	15.8377	5.7817	2.24215	0			102.5	48.1138	25.9456	9.70922	3.55413	1.19231	0
	103.5	0	0.589262	1.32379	4.89505	13.8013	38.5105			103.5	0	0.398234	1.80439	6.0272	17.1594	46.8579			103.5	0	0.378199	1.71587	5.19634	14.7693	42.3353			103.5	69.422	38.9717	16.3014	6.19343	2.39568	0			103.5	49.5161	26.9382	10.4588	3.8756	1.49073	0
	104.5	0	0.465055	1.18629	5.12825	14.7974	40.6066			104.5	0	0.227931	2.07079	6.14243	18.3528	49.4833			104.5	0	0.486018	1.81783	5.58736	15.8529	45.1271			104.5	69.5345	39.1193	16.7834	6.22157	2.32692	0			104.5	50.2251	28.1577	10.7682	3.79749	1.34034	0
	105.5	0	0.401762	1.48706	5.53567	15.5278	42.7254			105.5	0	0.456447	2.37353	6.9483	19.7372	51.8599			105.5	0	0.518824	1.96822	5.97253	16.9411	47.4447			105.5	69.5665	39.756	17.0061	6.36842	2.34098	0			105.5	51.322	29.5105	11.476	4.40255	1.40635	0
	106.5	0	0.606062	1.76402	5.94973	16.6275	44.7394			106.5	0	0.423244	2.45791	7.13189	20.5926	53.9911			106.5	0	0.570002	1.9858	6.41433	17.9099	49.9994			106.5	69.5423	40.001	17.4033	6.38914	2.2445	0			106.5	52.1728	30.564	12.2127	4.74279	2.00635	0
	107.5	0	0.642775	1.79136	6.34779	17.3833	46.4554			107.5	0	0.610362	2.57667	7.72408	21.6774	56.2443			107.5	0	0.743037	2.37719	6.71001	18.8646	52.4521			107.5	69.6505	40.3467	17.9604	6.47781	2.34293	0			107.5	53.0169	31.6241	12.6292	4.90413	1.93801	0
	108.5	0	0.35568	1.78277	6.38606	18.1493	48.5898			108.5	0	0.696681	2.68329	8.26235	22.6504	58.3017			108.5	0	0.685634	2.21236	7.10964	19.9349	54.683			108.5	69.9587	40.6522	18.4916	6.86845	2.64959	0			108.5	53.5345	32.5488	12.8116	4.84357	1.88643	0
	109.5	0	0.577543	2.11285	7.05676	18.9911	50.2429			109.5	0	0.764659	2.88447	8.54047	23.6215	60.0364			109.5	0	0.622737	2.58463	7.52917	21.0283	57.2205			109.5	69.82	40.9799	18.6748	6.86999	2.78316	0			109.5	54.0165	33.4234	13.6811	5.16703	1.94074	0
	110.5	0	0.734571	2.20816	7.25167	19.9368	52.1117			110.5	0	0.822459	3.27862	9.1233	25.004	62.3892			110.5	0	0.916865	2.64125	7.83268	21.9099	59.7818			110.5	69.9075	40.9897	19.133	7.23094	2.6867	0			110.5	54.5778	34.1819	13.8362	5.27366	1.84971	0
	111.5	0	0.806059	2.39332	7.65638	20.595	53.7109			111.5	0	0.741221	3.16494	9.52251	25.8602	63.7747			111.5	0	0.888743	2.87838	8.0819	22.774	61.8775			111.5	70.0575	41.5369	19.2635	7.3942	3.09957	0			111.5	54.9278	35.1839	14.5221	5.44944	1.86142	0
	112.5	0	1.00253	2.68783	8.05206	21.4208	55.4128			112.5	0	0.530269	3.19932	9.55219	26.652	65.2255			112.5	0	1.10594	3.13189	8.79635	23.9931	64.4353			112.5	70.1028	41.5869	19.5603	7.48405	2.84528	0			112.5	55.3923	35.9452	14.8291	5.54084	1.94893	0
	113.5	0	0.927946	2.55816	8.37902	22.0583	56.6695			113.5	0	0.895122	3.4329	10.0807	27.6743	67.1884			113.5	0	0.973521	3.22213	9.04362	24.9255	66.6424			113.5	70.0102	41.5803	19.5557	7.59615	3.07067	0			113.5	55.7712	36.9366	15.2928	5.73733	1.93995	0
	114.5	0	0.788099	2.5945	8.45794	23.0669	58.2449			114.5	0	0.980678	3.36689	10.4885	28.5778	68.5403			114.5	0	0.910624	3.0979	9.41511	25.7341	68.6006			114.5	70.2907	41.7853	19.9166	7.8946	3.22849	0			114.5	56.445	37.6277	16.0002	6.19747	2.2837	0
	115.5	0	0.9084	2.74878	8.75441	23.7755	59.3296			115.5	0	0.884593	3.61611	10.7831	29.2719	70.0634			115.5	0	1.15437	3.644	9.9237	27.1755	71.0603			115.5	70.1239	41.8943	19.9916	7.87156	3.1531	0			115.5	56.3778	38.289	16.1674	6.09357	1.9751	0
	116.5	0	1.05409	2.80034	8.97628	24.7091	60.875			116.5	0	1.14747	4.06885	11.4385	30.4622	71.5302			116.5	0	1.27821	3.58229	10.1307	27.9998	73.0451			116.5	70.1255	42.0963	20.0795	7.97117	3.11052	0			116.5	56.879	39.23	16.6819	6.52601	2.2427	0
	117.5	0	1.03457	3.10269	9.32394	25.2876	62.214			117.5	0	1.04864	3.95753	11.7034	31.1047	72.7349			117.5	0	1.25086	3.67759	10.6432	28.9259	75.0318			117.5	70.1993	42.2627	20.1928	8.2114	3.33745	0			117.5	57.0388	39.83	17.0811	6.54903	2.42237	0
	118.5	0	1.00996	3.11128	9.51809	25.9896	63.3464			118.5	0	1.20724	3.95479	11.919	31.9981	73.9212			118.5	0	1.39854	3.86237	11.2249	29.756	76.9893			118.5	70.1501	42.0697	20.4389	8.03211	3.39411	0			118.5	57.222	40.5128	17.6694	6.71038	2.15949	0
	119.5	0	1.22793	3.37652	10.0798	26.8521	64.6562			119.5	0	1.08886	4.23993	12.31	32.9352	75.2462			119.5	0	1.48992	3.89869	11.3081	30.72	78.8162			119.5	70.1235	42.3018	20.4908	8.0032	3.48279	0			119.5	57.4896	41.3449	18.1764	6.86819	2.33411	0
	120.5	0	0.7834	3.08708	9.89505	27.3349	65.6156			120.5	0	1.23184	3.90244	12.3643	33.6036	76.181			120.5	0	1.39773	3.76432	11.6487	31.5997	80.5158			120.5	70.3649	42.4037	20.7307	8.38366	3.5906	0			120.5	57.411	41.7327	18.8393	7.1256	2.45597	0
	121.5	0	1.02481	3.49957	10.4396	28.0388	66.5777			121.5	0	1.32676	4.204	12.6065	34.0754	77.2513			121.5	0	1.54109	3.85572	11.8983	32.8142	82.4685			121.5	69.9579	42.1178	20.5221	8.23562	3.3406	0			121.5	57.7517	42.4187	19.2553	7.30686	2.63761	0
	122.5	0	0.930662	3.39331	10.6775	28.8974	67.6601			122.5	0	1.40451	4.40087	13.0741	35.0512	78.1974			122.5	0	1.63993	4.05338	12.2682	33.7568	84.2299			122.5	70.3692	42.2381	21.0959	8.50163	3.6859	0			122.5	57.8368	43.057	19.7451	7.48733	2.68097	0
	123.5	0	1.32052	3.78746	11.0568	29.6708	68.9644			123.5	0	1.18769	4.40087	13.3784	35.5958	78.9872			123.5	0	1.56336	4.0483	12.6456	34.872	85.9185			123.5	70.0091	42.1385	20.8814	8.24226	3.4984	0			123.5	58.2224	43.7917	20.1303	7.83147	2.82395	0
	124.5	0	1.1877	3.82692	11.3251	30.1556	69.7761			124.5	0	1.44863	4.5208	13.9577	36.5633	79.9165			124.5	0	1.99929	4.49204	13.2963	36.0169	87.7931			124.5	70.0739	42.0307	20.8447	8.43133	3.5277	0			124.5	58.1145	44.3148	20.5186	7.90099	2.85753	0
	125.5	0	1.23575	3.80816	11.5888	30.5083	70.5414			125.5	0	1.25488	4.64931	14.2792	37.4157	80.7157			125.5	0	1.89424	4.69635	13.3659	36.8173	89.2865			125.5	70.1766	42.3857	21.0865	8.63641	3.58904	0			125.5	58.5024	45.0253	21.1006	8.40413	3.11106	0
	126.5	0	1.20645	3.68315	11.3982	31.072	71.3437			126.5	0	1.48301	4.71103	14.4928	38.1571	81.3357			126.5	0	1.72665	4.36235	13.7913	37.5509	90.5931			126.5	70.2806	42.3748	21.2084	8.46882	3.53083	0			126.5	58.4317	45.1812	21.3342	8.33968	3.07433	0
	127.5	0	1.62677	4.1226	12.0482	31.988	72.2566			127.5	0	1.31973	4.7618	14.5647	38.4551	82.0677			127.5	0	1.54814	4.64832	13.9483	38.1318	91.9768			127.5	70.0766	42.2752	20.8889	8.34811	3.38198	0			127.5	58.6521	45.546	21.837	8.53928	3.06301	0
	128.5	0	1.33575	4.27769	12.3079	32.6161	73.0742			128.5	0	1.50762	5.17821	15.3127	39.584	82.9048			128.5	0	1.7286	4.71666	14.3311	39.2794	93.4631			128.5	70.1888	42.1139	20.9705	8.56922	3.51169	0			128.5	58.7774	46.1124	22.2538	8.62366	3.28136	0
	129.5	0	1.57911	4.35036	12.7044	33.1822	73.7679			129.5	0	1.30841	5.06455	15.26	39.7692	83.2181			129.5	0	1.63758	4.85884	14.6913	40.3974	94.8568			129.5	70.0954	42.3209	21.0486	8.66023	3.73746	0			129.5	58.9767	46.539	22.5701	9.01584	3.03176	0
	130.5	0	1.75136	4.30815	12.9271	33.7392	74.4253			130.5	0	1.61975	5.13018	15.6807	40.486	83.8986			130.5	0	1.71882	5.04868	15.1147	41.4165	96.2439			130.5	70.3274	42.0724	20.9775	8.74499	3.61793	0			130.5	59.2446	47.3335	23.2389	9.16508	3.57315	0
	131.5	0	1.49003	4.34215	13.19	34.2704	75.1035			131.5	0	1.49746	5.08446	15.8745	41.0485	84.4118			131.5	0	1.56063	4.84948	15.0608	41.9505	97.2217			131.5	70.0126	41.9697	20.8072	8.47312	3.6191	0			131.5	59.1806	47.5804	23.7284	9.41585	3.48528	0
	132.5	0	1.52521	4.30934	12.9716	34.897	75.7734			132.5	0	1.68887	5.34893	16.4069	41.9239	85.0013			132.5	0	1.58682	5.09635	15.6772	42.6806	98.36			132.5	70.1009	42.0564	20.9732	8.87467	3.56792	0			132.5	59.2653	47.7976	24.1307	9.75998	3.42119	0
	133.5	0	1.83496	4.56909	13.6646	35.5743	76.3324			133.5	0	1.54553	5.51221	16.5604	42.4442	85.4056			133.5	0	1.70672	5.10807	16.0112	43.3357	99.5256			133.5	69.8809	41.835	20.8065	8.50437	3.64138	0			133.5	59.1481	48.1691	24.4272	9.69787	3.4708	0
	134.5	0	1.83847	4.64136	13.8052	36.2235	76.7847			134.5	0	1.69395	5.4829	16.8577	43.1106	85.6587			134.5	0	1.95321	5.39127	16.5221	44.5533	100.57			134.5	70.3536	42.1635	21.099	8.77079	3.58669	0			134.5	59.3317	48.5468	24.7971	9.85999	3.67824	0
	135.5	0	1.71856	4.64097	14.0114	36.5911	76.9422			135.5	0	1.70762	5.46259	16.8709	43.6219	86.095			135.5	0	1.98913	5.48345	16.8268	45.5427	101.873			135.5	70.3509	42.6338	21.233	9.02157	3.93397	0			135.5	59.2474	48.9273	25.1209	10.0729	3.52002	0
	136.5	0	1.76269	4.60698	14.3157	37.0974	77.6804			136.5	0	1.59005	5.59737	17.2178	44.3047	86.5044			136.5	0	2.09461	5.98619	17.5721	46.549	103.047			136.5	70.4575	42.5475	21.0862	8.98329	3.69959	0			136.5	59.4997	49.2437	25.6366	10.3401	3.70285	0
	137.5	0	1.89395	4.79645	14.6161	37.8169	78.3789			137.5	0	1.63848	5.99656	17.5424	44.9098	86.9138			137.5	0	2.02821	5.78034	17.5475	47.2638	103.765			137.5	70.1317	42.4127	21.1053	8.49578	3.7074	0			137.5	59.2142	49.4007	25.7502	10.3912	3.64855	0
	138.5	0	1.54121	4.57339	14.6603	38.015	78.7226			138.5	0	1.87951	6.03721	17.8729	45.529	87.4028			138.5	0	2.08367	5.9108	18.1225	48.1095	104.369			138.5	70.5055	42.7459	21.417	9.18171	3.8695	0			138.5	59.472	49.8589	26.3002	10.7385	3.75362	0
	139.5	0	1.75488	4.81714	15.0271	38.5704	79.1261			139.5	0	1.76115	6.19932	18.1932	46.0919	87.8681			139.5	0	2.20634	5.94713	18.2886	48.929	105.301			139.5	70.2442	42.2475	20.9596	8.81335	3.49215	0			139.5	59.3177	50.0195	26.4702	10.5905	3.66613	0
	140.5	0	1.68106	4.80191	15.1876	39.0224	79.5269			140.5	0	1.9752	6.36298	18.9186	46.6602	88.0524			140.5	0	2.16299	6.08971	18.4565	49.7201	106.076			140.5	70.3872	42.592	21.2678	9.09031	3.59098	0			140.5	59.7028	50.4949	26.9526	11.2166	4.01418	0
	141.5	0	1.81387	4.97378	15.4575	39.5583	80.2054			141.5	0	2.02325	6.29267	18.7178	46.8766	88.122			141.5	0	1.99383	6.13268	18.8288	50.5763	106.749			141.5	70.572	42.908	21.7061	9.29617	4.0449	0			141.5	59.6982	50.6605	27.3803	11.092	4.13527	0
	142.5	0	1.88263	5.15581	15.5489	40.1149	80.548			142.5	0	2.09591	6.64893	19.1088	47.5614	88.5759			142.5	0	1.97976	6.60611	19.3256	51.363	107.511			142.5	70.2333	42.6627	21.5776	9.12626	3.55974	0			142.5	59.556	50.8304	27.7846	11.4455	4.07979	0
	143.5	0	2.31154	5.45973	16.0693	40.8388	81.2707			143.5	0	1.74122	6.80713	19.3557	48.1032	88.6821			143.5	0	2.03367	6.47097	19.5616	52.3259	107.952			143.5	70.0411	42.4307	21.3775	8.91804	3.61794	0			143.5	59.781	51.4534	28.2155	11.7873	4.35088	0
	144.5	0	1.8584	5.04761	15.8536	40.927	81.2511			144.5	0	2.13223	6.91376	19.7561	48.6622	89.1091			144.5	0	2.29891	6.89753	20.1061	53.2876	108.559			144.5	70.2931	42.7861	21.5834	9.24148	3.77576	0			144.5	59.7329	51.9909	28.708	11.6819	4.69465	0
	145.5	0	2.19317	5.63434	16.3915	41.6114	81.5433			145.5	0	2.06115	7.01925	19.8921	49.1161	89.3138			145.5	0	2.58093	7.08774	20.4206	54.0677	109.448			145.5	69.8845	42.4596	21.3279	8.83015	3.60895	0			145.5	60.5095	52.1433	29.2217	12.1737	5.18135	0
	146.5	0	2.20294	5.53473	16.5517	42.1943	82.0515			146.5	0	2.39747	7.15127	20.36	49.468	89.5271			146.5	0	2.54461	7.08776	20.7589	54.774	109.774			146.5	70.1989	42.5318	21.3709	9.22898	3.82107	0			146.5	59.9794	51.1277	29.4244	11.7838	4.00129	0
	147.5	0	2.18184	5.73939	16.5685	42.4021	82.3257			147.5	0	2.30918	7.03603	20.2327	49.8087	89.4896			147.5	0	2.60867	7.2815	21.1889	55.4681	110.243			147.5	70.2341	42.417	21.4865	9.35008	3.86442	0			147.5	59.586	51.2698	29.2741	12.4323	4.5255	0
	148.5	0	2.28653	5.92885	16.7989	42.8368	82.65			148.5	0	2.54045	7.31377	20.8659	50.4774	89.8911			148.5	0	2.85241	7.64087	21.453	56.3181	110.814			148.5	70.243	42.3603	21.2721	9.01609	3.66404	0			148.5	58.9267	50.6933	28.9549	11.9217	4.19854	0
	149.5	0	2.22403	6.20505	17.2849	43.2368	83.1234			149.5	0	2.22637	7.37861	21.069	50.8524	90.0946			149.5	0	2.7985	7.66822	21.9049	57.3618	111.462			149.5	70.1028	42.2873	21.274	9.00163	3.84333	0			149.5	58.5263	50.4445	28.5049	11.6674	4.05753	0
	150.5	0	2.31192	5.96559	17.2708	43.7071	83.1828			150.5	0	2.54942	7.38058	21.2631	51.2755	90.1239			150.5	0	2.82664	8.02291	22.4702	58.2048	111.64			150.5	70.3188	42.5803	21.3447	9.18679	3.70934	0			150.5	58.5958	50.4093	28.662	12.11	4.47745	0
	151.5	0	2.39316	6.198	17.7181	44.115	83.4593			151.5	0	2.42247	7.68798	21.4237	51.6876	90.3634			151.5	0	3.07351	8.09244	22.7917	59.0021	112.088			151.5	69.9665	42.5795	21.1026	8.9493	3.65114	0			151.5	58.1747	50.1906	28.6323	12.0514	4.36925	0
	152.5	0	2.39473	6.17418	17.8454	44.6372	83.7293			152.5	0	2.63302	8.08603	22.0448	52.1547	90.6966			152.5	0	3.04579	8.18071	22.9292	59.6275	112.419			152.5	70.0692	42.765	21.315	9.37469	3.83591	0			152.5	58.1419	50.2593	28.2752	11.8475	4.40714	0
	153.5	0	2.52247	6.33316	18.1033	44.7704	84.0199			153.5	0	2.46348	7.80283	21.7573	52.5379	90.7966			153.5	0	3.16415	7.94127	23.1917	60.1872	112.539			153.5	70.1298	42.692	21.4834	9.3153	3.96793	0			153.5	57.8263	49.7015	28.1041	11.8303	4.33487	0
	154.5	0	2.52597	6.48784	18.4591	45.1673	84.2777			154.5	0	2.54122	7.97158	22.0616	53.186	91.0181			154.5	0	3.35632	8.42916	23.5428	60.9486	113.13			154.5	70.1887	42.5787	21.3674	9.44538	4.09449	0			154.5	57.3587	49.6601	28.2147	11.753	4.4677	0
	155.5	0	2.46387	6.73823	18.5032	45.7188	84.5843			155.5	0	2.33926	8.06415	22.2354	53.2567	90.9642			155.5	0	3.11608	8.21157	23.9374	61.7646	113.087			155.5	70.0626	42.6361	21.5014	9.33717	4.17534	0			155.5	57.2591	49.4902	27.8096	11.6674	4.48917	0
	156.5	0	2.44708	6.73315	18.481	45.8646	84.6812			156.5	0	2.42091	8.06493	22.3545	53.3403	91.0993			156.5	0	3.16337	8.52135	24.4909	62.5525	113.444			156.5	70.2177	42.4814	21.5467	9.55123	4.13201	0			156.5	56.9837	49.5175	27.8752	11.8197	4.64191	0
	157.5	0	2.77481	6.98901	19.1263	46.3892	84.9011			157.5	0	2.67208	8.27471	22.5815	54.0965	91.3767			157.5	0	3.28485	8.6393	24.6479	63.1982	113.799			157.5	69.8446	42.2693	21.2904	9.05125	3.7949	0			157.5	57.0634	49.4671	27.8791	12.0111	4.71221	0
	158.5	0	2.74512	7.14917	19.0368	46.8157	84.9812			158.5	0	2.65098	8.15557	22.9143	54.3255	91.3372			158.5	0	3.05203	8.65339	24.9452	63.6966	113.795			158.5	70.1485	42.3627	21.3229	9.27586	3.91872	0			158.5	56.6267	49.1945	27.6053	11.8838	4.46065	0
	159.5	0	2.8959	7.23042	19.3771	47.1181	85.141			159.5	0	2.61621	8.05205	22.9397	54.5258	91.1806			159.5	0	3.10554	8.75063	25.1495	64.454	114.174			159.5	70.1388	42.2111	21.3936	9.30555	4.04099	0			159.5	56.1153	48.6464	27.2221	11.5162	4.04503	0
	160.5	0	2.69356	7.22299	19.2669	47.3314	85.1699			160.5	0	2.57911	8.38134	23.3003	55.068	91.6388			160.5	0	3.06141	8.98542	25.2604	65.1412	114.324			160.5	70.2005	42.1385	21.2537	9.30477	3.97458	0			160.5	56.2509	48.9577	27.4299	11.6529	4.34464	0
	161.5	0	2.45762	7.04059	19.438	47.5126	85.1836			161.5	0	2.79318	8.50283	23.5569	55.518	91.5896			161.5	0	3.12742	8.76041	25.6503	66.006	114.399			161.5	70.2231	42.1998	21.2982	9.2364	4.1312	0			161.5	55.7704	48.5206	27.3569	11.3862	4.30909	0
	162.5	0	2.5338	7.14293	19.5036	47.9821	85.2383			162.5	0	2.64709	8.48018	23.6671	55.6329	91.6903			162.5	0	3.0704	8.99361	25.9596	66.7931	114.658			162.5	70.263	42.4002	21.4162	9.4903	4.22263	0			162.5	55.6974	48.2851	27.0928	11.3955	3.98606	0
	163.5	0	2.7377	7.39293	20.0845	48.445	85.6902			163.5	0	2.61543	8.60399	23.542	55.8317	91.7642			163.5	0	3.19267	9.19674	26.3405	67.3255	114.968			163.5	69.8395	42.0666	21.1158	9.0407	3.86208	0			163.5	55.3145	48.3659	27.2307	11.2776	4.02002	0
	164.5	0	2.73887	7.35777	20.1716	48.6732	85.7023			164.5	0	2.54513	8.62392	23.8549	55.9512	91.8708			164.5	0	3.21336	9.35454	26.635	68.0728	114.927			164.5	70.0708	42.1701	21.3041	9.26492	3.90308	0			164.5	54.9927	47.6597	26.7186	11.3018	3.94152	0
	165.5	0	2.8416	7.43081	20.3396	49.0017	86.0644			165.5	0	2.54473	8.53603	23.8428	56.0141	91.8064			165.5	0	3.48719	9.53424	27.2073	69.0349	115.305			165.5	70.0891	42.3076	21.5561	9.40203	4.09646	0			165.5	54.913	47.8351	26.917	11.151	3.98528	0
	166.5	0	3.02716	7.5488	20.5259	49.3482	86.2703			166.5	0	2.58262	8.6868	24.3631	56.4961	92.0751			166.5	0	3.78913	9.73384	27.2866	69.6849	115.377			166.5	70.1794	42.492	21.5986	9.38993	4.22458	0			166.5	54.7579	47.4405	26.8076	11.2545	3.90792	0
	167.5	0	3.24083	7.74643	20.6786	49.8739	86.5785			167.5	0	2.72325	8.79424	24.3659	56.6907	92.0927			167.5	0	3.2657	9.55494	27.5885	70.247	115.453			167.5	69.8329	42.1279	21.1447	8.97389	4.03942	0			167.5	54.8153	47.5472	26.7998	11.0612	4.09153	0
	168.5	0	2.77521	7.70073	20.4294	49.7626	86.4476			168.5	0	2.48535	8.904	24.5315	57.0118	92.0657			168.5	0	3.43173	9.83071	28.0596	71.0134	115.681			168.5	70.1583	42.0963	21.2674	9.39968	3.99019	0			168.5	54.7161	47.5894	26.7936	11.2643	4.13956	0
	169.5	0	2.91426	7.99176	20.9204	50.1989	86.5097			169.5	0	2.70842	8.9208	24.9424	57.6868	92.3228			169.5	0	3.45555	9.85494	28.3178	71.5306	115.655			169.5	69.8102	41.8686	21.1889	9.08367	3.8949	0			169.5	54.4548	47.4777	26.5291	11.2354	3.9677	0
	170.5	0	2.79161	7.832	20.9868	50.2923	86.6226			170.5	0	2.7006	9.01417	25.1901	57.9294	92.2993			170.5	0	3.3739	9.93813	28.344	72.0939	115.435			170.5	70.0126	41.899	21.3424	9.30398	3.85738	0			170.5	53.9884	47.087	26.3909	11.0971	3.80478	0
	171.5	0	2.82246	7.86246	21.1329	50.6208	86.9519			171.5	0	2.71856	9.20127	25.2581	57.9934	92.2376			171.5	0	3.36923	10.1381	28.7921	72.908	115.579			171.5	69.8954	42.0639	21.4525	9.0368	3.99059	0			171.5	54.0048	47.0902	26.3268	11.2858	3.91182	0
	172.5	0	2.82246	7.79136	21.1689	50.7403	86.789			172.5	0	3.02832	9.53055	25.7499	58.552	92.6267			172.5	0	3.2704	10.0081	28.8608	73.215	115.652			172.5	70.2075	41.96	21.2803	9.18954	3.96364	0			172.5	53.9509	47.0218	26.3651	11.1897	4.01065	0
	173.5	0	2.90175	7.89096	21.4185	51.0927	86.9746			173.5	0	3.21817	9.51533	25.9479	58.818	92.2524			173.5	0	3.37312	10.0471	29.4413	74.1427	115.697			173.5	70.0227	41.9842	21.1936	9.03172	4.05347	0			173.5	53.5728	46.6007	26.1819	11.0799	3.94269	0
	174.5	0	2.75761	7.77768	21.4325	51.0732	86.9414			174.5	0	3.13107	9.66573	26.1003	58.8215	92.6368			174.5	0	3.24969	10.2409	29.4475	74.4185	115.358			174.5	70.0766	41.9611	21.2225	9.2704	3.81052	0			174.5	53.7575	46.8812	26.2264	11.0037	4.05324	0
	175.5	0	3.06308	8.0312	21.9114	51.5548	87.3277			175.5	0	2.99357	9.69033	26.4713	59.2833	92.6728			175.5	0	3.67118	10.5752	30.1436	75.3935	115.745			175.5	70.0149	42.0475	21.2752	9.13171	3.74567	0			175.5	53.5591	46.4827	25.8151	10.8596	3.75011	0
	176.5	0	3.10959	8.04332	22.0318	51.695	87.4066			176.5	0	3.14006	9.80909	26.6198	59.2876	92.6857			176.5	0	3.42352	10.4202	30.3792	75.7474	115.722			176.5	70.161	42.1334	21.3846	9.45281	3.93903	0			176.5	53.5118	46.703	26.2033	11.1272	4.08565	0
	177.5	0	3.03966	8.10817	22.0091	51.8478	87.3789			177.5	0	3.42051	10.031	26.7596	59.4665	92.7341			177.5	0	3.69422	10.8272	30.8182	76.5763	115.912			177.5	70.2696	42.3166	21.6611	9.46453	4.03278	0			177.5	53.4048	46.3851	25.8737	10.9924	3.97706	0
	178.5	0	2.94748	8.05348	22.1931	51.9497	87.1543			178.5	0	3.34864	10.0142	26.9139	59.8004	92.972			178.5	0	3.50009	10.7428	30.8034	76.7716	115.826			178.5	70.2286	42.3365	21.5268	9.5661	4.03318	0			178.5	52.8149	46.2003	25.8108	10.792	3.93799	0
	179.5	0	2.7787	8.05972	22.3575	52.136	87.2781			179.5	0	3.53224	9.86806	27.176	59.8001	92.7509			179.5	0	3.67041	11.021	31.3952	77.6349	116.088			179.5	69.8419	42.2443	21.4467	9.31843	3.94529	0			179.5	52.7067	45.8663	25.6198	10.7373	3.66222	0
	180.5	0	2.54472	8.10269	22.3529	52.1224	87.1086			180.5	0	3.34902	10.0938	27.1393	59.6946	92.8185			180.5	0	3.64384	11.0038	31.5264	78.104	116.124			180.5	70.0317	42.2658	21.3498	9.6575	4.09528	0			180.5	52.9329	46.1378	25.7104	11.0198	4.08762	0
	181.5	0	2.80058	8.28354	22.7376	52.6634	87.2761			181.5	0	3.60098	10.3743	27.3069	60.2106	92.8899			181.5	0	3.69969	11.2303	31.9503	78.7884	116.21			181.5	70.1032	42.2979	21.4948	9.54618	4.19999	0			181.5	52.538	45.6007	25.6971	10.8541	3.81574	0
	182.5	0	2.91466	8.3945	22.4904	53.0075	87.2097			182.5	0	3.33732	10.1997	27.3487	60.2036	92.7661			182.5	0	3.62194	11.1217	32.3682	79.22	116.127			182.5	70.3196	42.481	21.6307	9.82076	4.33121	0			182.5	52.6267	45.6546	25.8491	11.1276	3.91379	0
	183.5	0	3.15605	8.65698	22.7876	53.1759	87.4679			183.5	0	3.39669	10.2837	27.5881	60.529	92.7665			183.5	0	4.00984	11.3788	32.9452	79.8201	116.381			183.5	70.2739	42.581	21.9084	9.57272	4.34684	0			183.5	52.1251	45.3554	25.6795	10.6557	3.6634	0
	184.5	0	3.15175	8.66752	22.9384	53.5056	87.4796			184.5	0	3.40451	10.5892	27.8932	60.9524	92.9564			184.5	0	4.06649	11.4632	33.1233	80.3744	116.332			184.5	70.0794	42.6186	21.6904	9.77664	4.42966	0			184.5	52.3278	45.3519	25.7034	10.8655	3.96886	0
	185.5	0	3.00567	8.52066	23.0072	53.5509	87.4652			185.5	0	3.40684	10.3267	27.728	60.7786	92.7837			185.5	0	4.06532	11.7241	33.3803	81.0962	116.38			185.5	69.8098	42.5346	21.5553	9.3403	4.30933	0			185.5	52.354	45.53	25.851	10.803	3.91495	0
	186.5	0	2.99864	8.41089	22.9814	53.7228	87.18			186.5	0	3.44357	10.6325	27.9284	60.9005	92.9732			186.5	0	4.24423	11.9878	33.6198	81.6509	116.553			186.5	70.0575	42.5111	21.5557	9.75437	4.38787	0			186.5	52.1931	45.1847	25.6315	10.9635	3.8255	0
	187.5	0	3.14004	8.60074	23.3396	54.0208	87.3453			187.5	0	3.62246	10.6036	28.2764	61.1985	92.9556			187.5	0	4.41571	12.196	34.1018	82.1521	116.568			187.5	69.904	42.4338	21.5061	9.50944	4.24448	0			187.5	52.0267	45.2382	25.4631	10.794	3.62198	0
	188.5	0	2.87559	8.64137	23.2267	54.1075	87.4836			188.5	0	3.617	10.602	28.3252	61.2149	92.9798			188.5	0	4.3329	11.9909	34.5014	82.565	116.251			188.5	70.0419	42.3373	21.6283	9.58405	4.26871	0			188.5	51.6357	44.8859	25.1619	10.5658	3.50168	0
	189.5	0	2.84083	8.65465	23.3427	54.2376	87.4351			189.5	0	3.71894	10.7466	28.5522	61.4919	93.0665			189.5	0	4.37118	12.3698	34.6147	83.1732	116.379			189.5	70.0466	42.4006	21.6885	9.55711	4.3449	0			189.5	51.3962	44.8761	25.3932	10.6694	3.95559	0
	190.5	0	2.8842	8.68043	23.4962	54.5075	87.2672			190.5	0	3.55528	10.8868	28.7295	61.6063	92.9403			190.5	0	4.38758	12.2245	34.5858	83.4904	116.351			190.5	70.3145	42.5791	21.7307	9.75085	4.56873	0			190.5	51.431	44.6312	25.1655	10.6987	3.61457	0
	191.5	0	2.9709	8.86323	23.6837	54.7638	87.6402			191.5	0	3.77989	10.804	28.9319	61.8809	92.8438			191.5	0	4.48095	12.4827	35.1651	84.1236	116.291			191.5	70.3106	42.3877	21.6143	9.64344	4.38631	0			191.5	51.4192	44.7847	25.3194	10.6905	3.89542	0
	192.5	0	3.04317	8.61284	23.745	54.6165	87.3867			192.5	0	3.61467	11.0489	29.0237	61.8938	93.1083			192.5	0	4.37274	12.4627	35.2885	84.4993	116.286			192.5	70.4794	42.4299	21.8756	9.98133	4.64567	0			192.5	51.0899	44.4331	25.0709	10.7307	4.04738	0
	193.5	0	3.22793	8.94136	24.1462	54.9044	87.6914			193.5	0	3.74748	10.9306	29.3335	62.238	93.0446			193.5	0	4.28054	12.5635	35.6788	85.0595	116.448			193.5	70.4438	42.5936	22.0912	9.87078	4.70818	0			193.5	51.0243	44.4698	24.9533	10.835	3.94152	0
	194.5	0	3.1588	8.81323	24.1771	55.0107	87.6562			194.5	0	3.74864	11.1036	29.2229	62.3059	92.9251			194.5	0	4.19891	12.4139	36.1678	85.6626	116.446			194.5	70.3903	42.6346	21.8756	10.152	4.74097	0			194.5	50.7286	44.237	25.0123	10.6994	3.77433	0
	195.5	0	3.13067	8.73277	24.3114	55.0567	87.6007			195.5	0	3.79824	11.2349	29.585	62.4821	93.0599			195.5	0	4.53211	12.9327	36.253	86.0939	116.524			195.5	70.454	42.6736	21.9096	10.0196	4.56833	0			195.5	50.5118	44.0265	24.9295	10.7553	3.64895	0
	196.5	0	3.24042	9.01948	24.5114	55.2024	87.6468			196.5	0	3.60295	11.0653	29.6272	62.4442	92.8278			196.5	0	4.39384	12.7143	36.4214	86.5603	116.26			196.5	70.3864	42.5322	21.8592	9.845	4.2324	0			196.5	50.4931	44.3359	25.0877	10.7237	3.92434	0
	197.5	0	3.33731	9.09877	24.8376	55.5794	87.9484			197.5	0	3.84434	11.0626	29.646	62.2852	92.9962			197.5	0	4.45945	12.951	36.853	87.0169	116.422			197.5	70.3454	42.4311	21.908	9.93952	4.37536	0			197.5	49.881	43.6656	24.635	10.2237	3.45206	0
	198.5	0	3.18028	9.01285	24.7689	55.4646	87.5664			198.5	0	3.71348	11.2009	29.8116	62.6254	93.1278			198.5	0	4.33523	12.8932	36.9546	87.1954	116.457			198.5	70.5364	42.6408	22.1037	10.2165	4.54801	0			198.5	50.011	43.5007	24.6678	10.2815	3.42862	0
	199.5	0	3.34981	9.1187	24.8915	55.8657	87.9293			199.5	0	3.91506	11.3392	30.1186	62.8657	93.2005			199.5	0	4.5708	13.1108	37.4214	87.7939	116.429			199.5	70.5634	42.6721	21.8346	9.96375	4.56247	0			199.5	49.7485	43.3296	24.5748	10.3662	3.23568	0
	200.5	0	3.4873	9.12105	24.7868	56.0384	87.8828			200.5	0	3.70333	11.047	29.8612	62.7212	93.0376			200.5	0	4.68446	13.3131	37.6819	88.533	116.578			200.5	70.8134	42.7252	22.0084	10.1372	4.77067	0			200.5	49.6571	43.4448	24.7092	10.4725	3.53995	0
	201.5	0	3.25137	9.15114	24.8388	56.2181	87.7929			201.5	0	3.78379	11.3067	30.2471	63.0309	93.2454			201.5	0	4.93406	13.8354	37.9464	88.774	116.807			201.5	70.6509	42.5994	22.0287	9.95399	4.3742	0			201.5	49.9267	43.4253	24.7311	10.8596	3.61574	0
	202.5	0	3.40764	9.24997	25.1435	56.2634	87.7859			202.5	0	3.75334	11.522	30.4296	63.293	93.013			202.5	0	4.80398	13.5206	38.0811	89.1841	116.588			202.5	70.5306	42.5189	21.8936	10.0282	4.59841	0			202.5	49.6314	43.4124	24.6705	10.608	3.8216	0
	203.5	0	3.45137	9.51832	25.5013	56.5708	88.3082			203.5	0	4.00802	11.6427	30.7276	63.3989	93.2224			203.5	0	4.74736	13.7901	38.5413	89.6478	116.44			203.5	70.2868	42.615	21.6553	9.86765	4.41677	0			203.5	49.4067	42.9296	24.26	10.8276	3.7548	0
	204.5	0	3.31425	9.26713	25.131	56.2923	87.8461			204.5	0	3.89749	11.6368	30.6647	63.6575	93.2224			204.5	0	5.05087	13.7991	38.6764	89.9888	116.455			204.5	70.4325	42.7932	21.8607	10.2395	4.68082	0			204.5	49.4817	43.023	24.5545	10.8201	3.96808	0
	205.5	0	3.57794	9.49331	25.5743	56.5735	88.1433			205.5	0	4.11387	11.886	30.9514	63.7727	93.2517			205.5	0	5.00321	14.2413	39.1264	90.6337	116.459			205.5	70.2669	42.5748	21.7232	9.96609	4.58199	0			205.5	49.5196	42.8968	24.4034	10.7846	3.79737	0
	206.5	0	3.63106	9.60348	25.5333	56.8314	88.2144			206.5	0	3.98379	11.8251	31.0713	63.7438	93.1782			206.5	0	5.07743	14.2167	39.2952	91.1443	116.365			206.5	70.2934	42.5647	21.7112	10.0622	4.68162	0			206.5	49.1833	42.7956	24.2549	10.8912	3.9587	0
	207.5	0	3.64981	9.63785	25.5407	56.5161	88.4613			207.5	0	4.0717	11.8165	30.8963	63.3833	93.331			207.5	0	5.08679	14.3557	39.6206	91.063	116.898			207.5	71.5399	42.8189	21.5721	9.53523	4.5449	0			207.5	49.1482	42.7238	23.9518	10.4393	3.69935	0
	208.5	0	3.59277	11.264	28.3677	58.8396	87.9816			208.5	0	3.71621	12.2474	32.8073	64.6626	93.2497			208.5	0	5.5278	15.8791	42.1631	93.8099	116.616			208.5	63.3739	41.4678	22.4506	11.3188	5.64019	0			208.5	48.8692	42.53	23.8037	10.51	3.63527	0
	209.5	0	3.32872	7.45152	23.9779	54.6903	86.1949			209.5	0	3.76232	9.90986	28.2241	62.0028	91.1454			209.5	0	3.81335	13.0999	37.951	90.481	115.834			209.5	53.2907	36.1603	19.608	9.03483	3.63668	0			209.5	48.7177	42.3769	23.8104	10.2963	3.59388	0
	210.5	0	4.03105	10.6589	26.5196	56.7829	85.7156			210.5	0	4.93653	13.5149	31.9956	63.6391	91.2106			210.5	0	6.62937	15.803	41.0401	92.4962	115.985			210.5	46.695	32.6658	18.1275	9.02116	5.20348	0			210.5	48.7466	42.6601	24.0221	10.4565	3.72004	0
	211.5	0	3.40918	9.15114	25.1864	54.8689	83.3465			211.5	0	4.20138	11.631	30.2229	61.4083	88.2001			211.5	0	4.91571	14.3409	39.4971	90.879	114.217			211.5	40.3645	28.4896	15.6951	7.49578	3.89997	0			211.5	48.5845	42.6425	24.1104	10.4424	3.8927	0
	212.5	0	3.22285	9.16792	24.7185	54.4478	82.3867			212.5	0	4.24903	11.5384	30.3749	60.9739	86.9216			212.5	0	5.00282	14.1694	39.7424	90.8341	114.04			212.5	36.0157	25.8346	14.3471	7.01452	3.40622	0			212.5	48.4224	42.2144	23.9123	10.2096	3.70481	0
	213.5	0	3.21622	9.27261	24.7974	53.8958	81.4144			213.5	0	3.99942	11.6704	30.0639	60.0446	85.6505			213.5	0	5.14111	14.392	39.719	90.5619	113.89			213.5	32.3442	23.715	13.5482	6.72155	3.23238	0			213.5	48.3575	42.1238	23.8061	10.3073	3.85558	0
	214.5	0	3.51503	9.52026	25.0591	53.3747	80.3457			214.5	0	4.15136	11.5317	29.7748	59.543	84.2415			214.5	0	5.16452	14.5194	40.1139	90.8075	113.665			214.5	29.1266	21.6764	12.6256	6.5239	3.21403	0			214.5	48.1302	41.8843	23.6174	10.1436	3.6966	0
	215.5	0	3.57794	9.38746	24.8279	52.8876	79.1531			215.5	0	4.09434	11.3774	29.3983	58.6782	83.1181			215.5	0	5.27116	14.6682	40.012	90.4868	113.142			215.5	26.5927	19.7459	11.7607	6.10671	3.0609	0			215.5	48.0942	42.1999	23.935	10.3143	3.73566	0
	216.5	0	3.26582	8.85112	24.0833	51.879	77.4968			216.5	0	3.73223	11.1677	29.0995	58.1219	81.5325			216.5	0	5.25477	14.6749	40.0803	90.4169	112.716			216.5	24.554	18.3623	11.0045	5.73873	2.97066	0			216.5	48.1716	41.7429	23.6534	10.5869	3.86066	0
	217.5	0	3.39746	9.06676	24.247	51.7521	76.9539			217.5	0	4.04904	11.3372	29.0624	57.4833	80.5708			217.5	0	5.15711	14.4206	39.5315	89.779	112.044			217.5	22.5142	16.9998	10.2182	5.20046	2.65348	0			217.5	47.7298	41.7296	23.6178	10.2608	3.85674	0
	218.5	0	3.19394	8.89293	23.9411	50.9271	75.8214			218.5	0	3.95878	11.0364	28.4682	56.484	79.3067			218.5	0	5.31687	14.251	39.5846	90.0142	111.96			218.5	20.4739	15.583	9.25255	4.79695	2.48552	0			218.5	47.9817	41.5737	23.7026	10.533	3.67003	0
	219.5	0	3.24786	8.95543	23.8048	50.5454	74.916			219.5	0	4.16583	11.188	28.3456	56.0446	78.3669			219.5	0	5.27781	14.4999	39.6241	89.9298	111.702			219.5	18.9423	14.5228	9.01816	4.80671	2.58864	0			219.5	47.6509	41.3777	23.4229	10.1529	3.50206	0
	220.5	0	3.45956	8.97377	23.4568	49.822	74.0332			220.5	0	3.84239	10.7458	28.0581	55.2524	76.9915			220.5	0	5.2458	14.5714	39.8081	89.9122	111.306			220.5	17.8427	13.6893	8.4838	4.68524	2.71795	0			220.5	47.647	41.3534	23.5065	10.3568	3.73761	0
	221.5	0	3.44786	8.90893	23.4044	49.563	73.3148			221.5	0	3.80801	11.0767	27.6991	54.6688	76.2712			221.5	0	4.97937	14.4733	39.5405	89.3282	110.619			221.5	16.6524	12.5353	7.94318	4.34968	2.39646	0			221.5	47.2571	41.1671	23.3823	10.0479	3.6341	0
	222.5	0	3.02208	8.60737	23.1579	48.8931	72.38			222.5	0	3.98887	10.997	27.6831	54.3547	75.0372			222.5	0	5.20516	14.5831	39.412	89.3044	110.584			222.5	15.7235	11.6303	7.50566	4.21569	2.19449	0			222.5	47.1599	40.8995	23.0944	9.79983	3.40636	0
	223.5	0	3.04709	8.83356	23.1185	48.7185	71.5113			223.5	0	4.23028	11.0235	27.4893	53.6848	74.3622			223.5	0	5.07313	14.3463	39.3788	89.1189	110.225			223.5	14.6204	10.8748	6.97441	3.84928	1.95426	0			223.5	47.0802	40.9816	23.2819	10.1283	3.39699	0
	224.5	0	3.26857	8.78943	22.9767	47.9415	70.4476			224.5	0	4.03927	10.5286	26.6948	52.8387	73.2536			224.5	0	5.24305	14.4358	39.6842	89.372	110.127			224.5	13.6845	10.19	6.53342	3.66726	1.95389	0			224.5	47.1142	41.0726	23.4866	10.1725	3.48723	0
	225.5	0	3.20059	8.62729	22.6318	47.6068	69.566			225.5	0	4.05918	10.6575	26.8502	52.561	72.6314			225.5	0	5.15321	14.5678	39.4272	88.9021	109.618			225.5	13.1087	9.64161	6.48379	3.68484	2.21637	0			225.5	46.7388	40.5714	23.1225	9.94787	3.23488	0
	226.5	0	3.1459	8.3941	22.3005	47.0872	68.6367			226.5	0	4.07676	10.6684	26.7311	52.1872	71.5099			226.5	0	5.12744	14.5112	39.3104	88.7544	109.161			226.5	12.4032	9.16308	5.9088	3.57234	2.32496	0			226.5	46.5196	40.5382	23.0616	9.84905	3.20206	0
	227.5	0	3.30566	8.67691	22.5021	46.979	68.3617			227.5	0	4.026	10.6431	26.5194	51.5645	70.8111			227.5	0	5.18719	14.2913	39.235	88.3814	108.659			227.5	11.4708	8.49082	5.37443	2.9618	1.83864	0			227.5	46.5786	40.3859	22.7018	9.88656	3.14933	0
	228.5	0	3.29902	8.64058	22.2814	46.3149	67.3418			228.5	0	4.03106	10.4657	26.4698	51.068	69.995			228.5	0	5.08641	14.3936	39.2729	88.3763	108.557			228.5	11.1677	8.42364	5.52403	3.29539	2.14138	0			228.5	46.3063	40.3558	22.8791	9.73653	3.29229	0
	229.5	0	3.58731	8.62808	22.5333	46.2204	66.6738			229.5	0	3.65605	10.0517	25.901	50.2778	68.9231			229.5	0	4.86531	14.4397	39.2678	88.263	108.103			229.5	10.7048	8.13378	5.45097	3.42584	2.38473	0			229.5	46.5005	40.4972	23.0702	9.86468	3.28138	0
	230.5	0	3.35997	8.56871	22.0989	45.4657	65.8902			230.5	0	3.68887	9.9704	25.569	49.6606	68.022			230.5	0	5.0821	14.6038	39.2421	88.0154	108.027			230.5	10.1454	7.53692	4.91661	3.12353	2.2867	0			230.5	46.5833	40.5394	22.9436	9.92093	3.47081	0
	231.5	0	3.2088	8.3105	21.7279	44.8556	65.0664			231.5	0	3.77911	10.2892	25.7163	49.4005	67.3607			231.5	0	4.92117	14.3616	38.8995	87.5943	107.51			231.5	9.78835	7.40761	4.87988	2.90592	2.14489	0			231.5	46.1935	40.173	22.6123	9.55138	3.13839	0
	232.5	0	3.22441	8.25308	21.6493	44.6817	64.4281			232.5	0	3.7463	10.0485	25.5116	48.718	66.2411			232.5	0	4.84854	14.2585	39.0487	87.5787	107.319			232.5	9.20789	6.91503	4.4248	2.87194	2.09137	0			232.5	46.1997	40.2695	22.7319	9.86663	3.43723	0
	233.5	0	3.31463	8.24995	21.6989	44.3251	63.9445			233.5	0	3.4584	10.063	24.9475	47.9794	65.5251			233.5	0	4.8739	14.2389	39.0182	87.4568	107.024			233.5	8.66414	6.39512	4.33847	2.75984	1.86599	0			233.5	46.0817	40.2058	22.7897	9.75608	3.43448	0
	234.5	0	3.3213	8.27536	21.2829	43.7396	62.6883			234.5	0	3.38653	9.6876	25.0069	47.5657	64.797			234.5	0	4.70985	14.2327	39.0639	87.322	106.883			234.5	8.3528	6.18105	4.25645	3.28445	1.98981	0			234.5	45.8485	39.7624	22.6678	9.59983	3.22628	0
	235.5	0	3.30997	8.1906	21.2451	43.579	62.2707			235.5	0	3.42091	9.59112	24.7585	47.1301	63.9669			235.5	0	4.68679	14.1526	38.7678	86.8818	106.198			235.5	8.295	6.04629	4.25763	2.89773	2.10778	0			235.5	46.0868	40.0995	22.7908	9.8178	3.46964	0
	236.5	0	3.01895	7.84254	20.7751	42.7501	61.4695			236.5	0	3.54707	9.7165	24.7213	46.6567	63.5196			236.5	0	4.75984	14.3881	38.6928	86.8408	106.032			236.5	7.84343	5.70136	4.05606	2.5653	1.9027	0			236.5	45.6931	39.8421	22.558	9.85724	3.32589	0
	237.5	0	2.808	7.63978	20.711	42.4536	60.8382			237.5	0	3.49943	9.92901	24.5147	46.2383	62.647			237.5	0	4.93328	14.2022	38.4753	86.4599	105.75			237.5	7.59578	5.592	4.07286	2.60125	1.941	0			237.5	45.5904	39.7105	22.5776	9.91077	3.47747	0
	238.5	0	2.98222	8.03354	20.6419	42.1247	60.2875			238.5	0	3.7928	9.70948	24.2288	45.7505	62.1318			238.5	0	4.91259	14.3362	38.7983	86.7833	105.728			238.5	7.38173	5.36465	3.942	2.71649	2.12342	0			238.5	45.5618	39.7218	22.6448	9.85373	3.4294	0
	239.5	0	3.18576	8.10466	20.5646	41.8275	59.6754			239.5	0	3.73965	9.74111	24.0323	45.4192	61.5161			239.5	0	4.71571	14.4081	38.9237	86.6286	105.171			239.5	6.77077	4.9119	3.42245	2.48289	1.84099	0			239.5	45.4438	39.5468	22.4795	9.54239	3.43135	0
	240.5	0	3.27363	7.94488	20.054	41.0942	58.8246			240.5	0	3.583	9.43134	24.0311	45.0829	60.8923			240.5	0	4.63719	14.1932	38.662	86.1275	104.842			240.5	6.63329	4.88222	3.21466	2.41102	1.86168	0			240.5	45.4005	39.4574	22.4733	9.80648	3.31847	0
	241.5	0	3.13066	7.8605	20.1232	41.0657	58.4148			241.5	0	3.56935	9.61613	23.5756	44.6423	60.0642			241.5	0	4.91296	14.092	38.6311	86.0997	104.503			241.5	6.54578	4.77167	3.08575	2.20945	1.92615	0			241.5	45.165	39.5218	22.4358	9.49436	3.12864	0
	242.5	0	2.92053	7.68239	19.8708	40.3806	57.9238			242.5	0	3.61427	9.64658	23.4378	44.2016	59.2888			242.5	0	4.77978	14.0256	38.4893	85.8818	104.281			242.5	6.17899	4.51464	2.87637	2.14655	1.67965	0			242.5	45.2474	39.1417	22.1768	9.69514	3.25051	0
	243.5	0	3.07519	7.84488	19.986	40.2267	57.3433			243.5	0	3.38926	9.47236	23.2792	43.8985	58.6142			243.5	0	4.63601	13.887	38.587	85.7661	104.199			243.5	6.38289	4.49981	3.18498	2.37821	1.79061	0			243.5	44.9958	39.0484	22.2178	9.60804	3.18018	0
	244.5	0	3.10682	7.99292	19.8114	39.8899	56.6425			244.5	0	3.58262	9.30283	23.2264	43.3919	58.2216			244.5	0	5.03681	14.5487	39.0866	86.4173	104.433			244.5	6.0907	4.51972	3.01114	2.50047	1.95466	0			244.5	45.0981	38.9773	22.2748	9.58887	3.13331	0
	245.5	0	3.07519	7.62457	19.5321	39.6474	56.2265			245.5	0	3.32872	9.41767	22.9807	43.3774	57.5056			245.5	0	5.1743	14.2682	38.5721	85.6759	103.672			245.5	5.72272	4.12948	2.7045	2.06803	1.6359	0			245.5	44.7786	38.8991	22.1221	9.64437	3.34269	0
	246.5	0	2.97441	7.48277	19.2228	39.1474	55.3941			246.5	0	3.58303	9.47628	23.1737	43.0903	56.8212			246.5	0	4.7825	14.0467	38.4463	85.4521	103.277			246.5	5.50867	3.78417	2.56934	1.85554	1.3113	0			246.5	44.7169	39.062	22.2823	9.67287	3.388	0
	247.5	0	2.92949	7.48746	19.1048	39.1009	54.9187			247.5	0	3.61817	9.47236	22.6842	42.3618	56.236			247.5	0	4.82273	13.7389	38.5022	85.404	103.042			247.5	5.4825	3.83887	2.59161	1.9325	1.46755	0			247.5	44.4603	38.9191	21.842	9.44633	3.23684	0
	248.5	0	3.10176	7.6644	19.3013	38.8532	54.5465			248.5	0	3.6092	9.45011	22.5956	42.1684	55.9384			248.5	0	4.87509	14.0288	38.6971	85.3376	103.094			248.5	5.13993	3.48145	2.40762	2.2239	1.52457	0			248.5	44.436	38.8175	21.8592	9.40529	3.17667	0
	249.5	0	3.0674	7.47261	19.0029	38.5314	53.8554			249.5	0	3.40959	9.19892	22.2624	41.938	55.3942			249.5	0	4.85437	13.9866	38.5424	85.0368	102.646			249.5	5.24968	3.458	2.59044	2.02506	1.52184	0			249.5	44.4091	38.8171	22.0643	9.60061	3.22394	0
	250.5	0	3.24315	7.45814	18.6821	38.1591	53.3621			250.5	0	3.47012	9.18252	22.1682	41.5817	54.7677			250.5	0	5.03094	14.346	38.6221	85.0763	102.688			250.5	5.17782	3.41347	2.56621	1.94343	1.4484	0			250.5	44.3899	38.6866	22.1413	9.3635	3.3337	0
	251.5	0	3.05606	7.35621	18.7837	37.9638	53.1703			251.5	0	3.45568	9.20986	21.9835	41.3965	54.2079			251.5	0	5.35124	14.1823	38.5436	84.8447	102.401			251.5	4.76455	3.09318	2.37677	1.55868	1.15272	0			251.5	44.4235	38.7136	21.9682	9.83304	3.2427	0
	252.5	0	3.01231	7.40465	18.7462	37.3568	52.439			252.5	0	3.70724	9.3333	22.0733	40.988	53.9693			252.5	0	4.84657	14.0573	38.3077	84.7212	102.029			252.5	4.80398	3.32558	2.51504	1.98327	1.28238	0			252.5	44.3567	38.5878	22.0182	9.68107	3.08995	0
	253.5	0	2.892	7.31558	18.9243	37.1454	51.9582			253.5	0	3.72833	8.98214	21.4881	40.3372	53.2595			253.5	0	5.02703	14.1541	38.5296	84.7177	102.052			253.5	4.97587	3.44044	2.66115	2.24226	1.68474	0			253.5	44.1782	38.2616	21.728	9.64124	3.13019	0
	254.5	0	2.63379	7.04135	18.145	36.5415	51.0757			254.5	0	3.57246	9.07117	21.5721	40.0747	52.8704			254.5	0	5.09227	14.51	38.562	84.4947	101.836			254.5	4.62742	3.09707	2.27599	1.98484	1.532	0			254.5	43.9337	38.3343	21.908	9.48185	3.1751	0
	255.5	0	2.62948	6.87729	18.0361	36.1919	50.696			255.5	0	3.20098	8.8079	21.4018	39.7141	52.229			255.5	0	5.0989	14.0405	38.2081	84.1329	101.336			255.5	4.58719	2.97988	2.23926	1.59226	1.28005	0			255.5	43.7149	38.1738	21.6284	9.1307	3.04465	0
	256.5	0	2.82091	7.01167	18.0681	36.1591	50.4785			256.5	0	3.48576	8.92042	21.3975	39.3626	51.7107			256.5	0	4.945	13.926	37.962	83.9556	100.933			256.5	4.66883	2.97442	1.867	1.71493	1.33318	0			256.5	43.5743	38.073	21.5362	9.26154	3.10012	0
	257.5	0	2.59823	7.05307	18.2778	36.0079	50.2199			257.5	0	3.52404	8.94268	21.1909	38.9587	51.2243			257.5	0	5.14032	13.8124	38.1858	83.956	100.772			257.5	4.43445	2.85879	2.15762	1.61726	1.41326	0			257.5	43.8821	38.4374	21.8545	9.64631	3.43018	0
	258.5	0	2.81466	7.30894	18.1486	35.4157	49.6023			258.5	0	3.35723	8.61884	20.8721	38.5305	50.7626			258.5	0	4.79774	14.0292	38.3905	84.172	100.718			258.5	4.32119	2.85528	2.19435	1.9743	1.58278	0			258.5	43.547	37.9952	21.783	9.35724	3.35831	0
	259.5	0	2.80528	7.10269	18.0177	35.3181	49.1504			259.5	0	3.35488	8.70673	20.7354	38.6125	50.4841			259.5	0	4.7415	13.937	38.4241	83.9318	100.421			259.5	4.45986	2.65958	2.20372	1.76884	1.68084	0			259.5	43.6224	38.0644	21.6272	9.37249	3.54348	0
	260.5	0	2.59122	6.78003	17.5653	34.9419	48.675			260.5	0	3.39707	8.76884	20.9479	38.3583	50.0095			260.5	0	4.72821	14.0506	38.0991	83.3529	100.099			260.5	3.93015	2.35293	1.65254	1.44499	1.2195	0			260.5	43.3196	37.9097	21.4643	9.18616	3.338	0
	261.5	0	2.66113	6.91675	17.6454	34.9079	48.4132			261.5	0	3.417	8.61963	20.7885	37.8844	49.2357			261.5	0	4.82859	13.7291	37.994	83.1587	99.7611			261.5	4.00672	2.53182	1.79472	1.3114	1.16599	0			261.5	43.3798	37.7617	21.3565	9.04906	3.37355	0
	262.5	0	2.59552	7.00973	17.604	34.5536	47.7937			262.5	0	3.37013	8.50323	20.2584	37.302	48.8087			262.5	0	4.64852	13.6292	37.9167	83.2193	99.5771			262.5	3.69773	2.65723	1.70294	1.47936	1.5449	0			262.5	43.2216	37.7827	21.3596	9.1381	3.36808	0
	263.5	0	2.658	6.95816	17.8372	34.2235	47.4578			263.5	0	3.11622	8.24346	19.8276	36.8997	47.9935			263.5	0	4.82586	13.7835	38.2503	83.4068	99.6713			263.5	3.60984	2.36503	1.89706	1.51412	1.62339	0			263.5	43.2087	37.8214	21.3135	8.9549	3.15088	0
	264.5	0	2.63731	6.81012	17.2095	33.6048	46.7535			264.5	0	3.31347	8.38485	20.1682	36.7715	47.927			264.5	0	4.94384	13.9331	38.126	83.1083	99.3963			264.5	3.57546	2.24471	1.56543	1.61842	1.46636	0			264.5	43.2333	37.7878	21.4573	9.0678	3.27901	0
	265.5	0	2.33183	6.66557	17.1157	33.6939	46.5824			265.5	0	3.06973	8.17158	19.8854	36.5794	47.5161			265.5	0	5.04031	13.7202	37.9045	82.8954	99.0576			265.5	3.96334	2.30253	1.75018	1.60592	1.36129	0			265.5	42.979	37.4738	21.4725	9.11194	3.26378	0
	266.5	0	2.32559	6.64175	16.8845	33.4013	46.1777			266.5	0	3.0924	8.55478	20.0569	36.4915	47.1357			266.5	0	4.91726	13.7717	37.6971	82.406	98.5529			266.5	3.56649	2.14901	1.48144	1.37859	1.15153	0			266.5	43.1056	37.2835	21.3838	9.38186	3.09035	0
	267.5	0	2.74356	6.7316	17.1005	33.1665	45.9871			267.5	0	3.05217	8.08878	19.5999	36.1317	46.6228			267.5	0	4.84812	13.4514	37.9151	82.4802	98.7263			267.5	3.67116	2.32987	1.79707	1.64381	1.25542	0			267.5	42.7302	37.0171	20.9553	8.96038	3.23761	0
	268.5	0	2.56543	6.8773	16.7868	32.654	45.3011			268.5	0	2.98341	8.12275	19.3233	35.5211	46.4474			268.5	0	4.84071	13.7053	38.1881	82.4341	98.5959			268.5	3.57586	2.28887	1.88223	1.66375	1.6867	0			268.5	42.9442	37.2546	20.9956	9.1811	3.33527	0
	269.5	0	2.53302	6.67535	16.7447	32.3888	44.9976			269.5	0	2.99082	8.08408	19.4624	35.6274	46.0232			269.5	0	4.84501	13.7561	37.9069	82.0197	98.4154			269.5	3.59266	2.0076	1.77286	1.43211	1.45231	0			269.5	42.6263	37.0456	20.869	9.017	3.28722	0
	270.5	0	2.1537	6.44214	16.2653	31.6501	44.0945			270.5	0	3.41934	8.36924	19.7909	35.6352	45.8228			270.5	0	4.73133	13.4147	37.5467	81.556	97.9732			270.5	3.47744	1.95881	1.5885	1.11414	1.25818	0			270.5	42.347	36.7628	20.6233	8.86075	3.0255	0
	271.5	0	2.4463	6.70543	16.5044	32.3224	44.1453			271.5	0	3.33731	8.25438	19.3682	35.1782	45.2548			271.5	0	4.75672	13.2807	37.6987	81.8013	97.8263			271.5	3.54616	2.11855	1.64473	1.27467	1.21285	0			271.5	42.454	37.0464	20.9077	9.07834	3.23449	0
	272.5	0	2.76622	6.79019	16.8091	32.0786	43.9429			272.5	0	3.35215	8.01884	19.1041	34.7508	44.7767			272.5	0	4.64422	13.5108	37.3546	81.6513	97.5572			272.5	3.30712	2.15293	1.73653	1.42352	1.3113	0			272.5	42.1396	36.8698	20.701	9.05802	2.97785	0
	273.5	0	2.5795	6.60464	16.4286	31.5911	43.2386			273.5	0	3.33496	7.61844	18.9151	34.3465	44.1755			273.5	0	4.64968	13.7717	37.6026	81.7931	97.4877			273.5	3.42704	2.05292	1.75763	1.56141	1.44762	0			273.5	41.8302	36.7917	20.7471	8.94202	3.1216	0
	274.5	0	2.54121	6.53901	16.3282	31.3673	43.0066			274.5	0	3.18185	7.7333	18.8272	34.0372	44.0509			274.5	0	4.64187	13.7569	37.4678	81.3997	97.1525			274.5	3.21961	2.17753	1.54552	1.45437	1.17067	0			274.5	42.1771	36.7624	20.8905	8.98147	3.14544	0
	275.5	0	2.39473	6.51948	16.1587	31.297	42.8578			275.5	0	3.33067	7.66221	18.7432	34.0051	43.6423			275.5	0	5.21846	13.937	37.6163	81.4064	97.156			275.5	3.34421	1.97442	1.4088	1.21766	1.02732	0			275.5	41.7419	36.6378	20.6991	8.81585	2.93448	0
	276.5	0	2.30722	6.41127	15.9622	30.9286	42.2734			276.5	0	3.37872	7.78992	18.667	33.7454	43.3614			276.5	0	4.88954	13.6588	37.6792	81.1798	97.0064			276.5	3.01375	1.89551	1.25841	1.07391	0.908178	0			276.5	41.8021	36.3261	20.5526	8.84943	2.93135	0
	277.5	0	2.26817	6.52691	16.2669	30.9075	42.2238			277.5	0	3.13537	7.36847	18.3963	33.1837	42.8821			277.5	0	4.87585	13.596	37.7186	81.3306	96.715			277.5	3.23484	1.98183	1.62402	1.33483	1.3234	0			277.5	41.6079	36.4417	20.5225	8.85178	2.79854	0
	278.5	0	2.28888	6.65855	15.7298	30.304	41.7097			278.5	0	3.15411	7.36493	18.3862	33.1583	42.7064			278.5	0	4.92782	13.9448	37.6585	81.1615	96.6974			278.5	2.86727	1.96152	1.28067	1.23914	1.1359	0			278.5	41.5255	36.1632	20.4284	8.65842	2.99778	0
	279.5	0	2.32988	6.49447	15.8052	30.0786	41.5472			279.5	0	3.28848	7.45595	18.4334	33.1145	42.2724			279.5	0	4.9122	13.9881	37.7163	81.1724	96.656			279.5	3.04188	1.97675	0.958404	1.18992	0.994497	0			279.5	41.7642	36.4218	20.5284	8.92835	3.1212	0
	280.5	0	2.37247	6.40932	15.6368	29.8177	41.1867			280.5	0	3.35293	7.77627	18.3073	32.6766	41.8024			280.5	0	4.6501	13.5991	37.1968	80.5322	96.0178			280.5	2.93288	1.91659	0.934173	1.0325	0.992544	0			280.5	41.1087	35.8601	19.9807	8.34241	2.61692	0
	281.5	0	2.39433	6.36519	15.5044	29.7806	40.9335			281.5	0	3.401	7.69776	18.0284	32.5024	41.5247			281.5	0	4.61492	13.6659	37.2557	80.681	95.9603			281.5	2.88601	1.93183	1.12129	1.20397	1.1117	0			281.5	41.5649	35.9031	19.9534	8.54358	2.9927	0
	282.5	0	2.71504	6.54956	15.5814	29.3661	40.5664			282.5	0	3.19279	7.52823	17.9171	32.0731	41.1443			282.5	0	4.64109	13.5604	37.2905	80.4927	95.8681			282.5	2.82039	2.14902	1.30566	1.38601	1.3984	0			282.5	41.3345	35.7218	20.2147	8.57444	2.83448	0
	283.5	0	2.58027	6.42261	15.4177	29.3775	40.1445			283.5	0	3.20527	7.23993	17.6862	31.7973	40.9122			283.5	0	4.81726	13.8709	37.6448	80.6029	95.8584			283.5	3.16492	1.93261	1.49005	1.65983	1.59919	0			283.5	41.3685	35.7921	20.078	8.64631	2.78489	0
	284.5	0	2.49902	6.58316	15.2497	29.1216	40.0593			284.5	0	3.18301	7.55555	17.8049	31.8618	40.7571			284.5	0	4.81024	14.0296	37.2901	80.2568	95.465			284.5	2.89461	1.53885	1.08301	1.20437	1.25348	0			284.5	41.029	35.7323	20.0205	8.41466	2.8212	0
	285.5	0	2.28067	6.29214	15.0779	28.9861	39.8195			285.5	0	3.45021	7.47939	17.9799	31.5727	40.354			285.5	0	4.6622	13.8819	37.2928	80.1861	95.2349			285.5	2.84772	1.33378	0.992385	0.970773	1.08669	0			285.5	41.1126	35.6745	20.1471	8.74904	2.82198	0
	286.5	0	2.33185	6.44606	15.0388	28.7361	39.341			286.5	0	3.23614	7.44932	17.6018	31.1469	40.0181			286.5	0	4.56452	13.6709	37.16	80.0443	94.9885			286.5	2.67939	1.55097	1.1049	1.06844	1.12342	0			286.5	40.6438	35.4523	20.0432	8.49904	2.59894	0
	287.5	0	2.5791	6.42691	15.4111	28.8735	39.298			287.5	0	2.96583	6.95635	17.2889	30.8348	39.4876			287.5	0	4.58445	13.596	37.312	80.1583	94.9271			287.5	2.72313	1.40175	1.26154	1.36727	1.17185	0			287.5	40.9642	35.4448	19.9428	8.46546	2.76964	0
	288.5	0	2.30644	6.28471	14.8411	27.9216	38.5378			288.5	0	3.18574	6.95791	17.3776	30.8337	39.4806			288.5	0	4.62782	13.6788	37.426	80.0478	94.8396			288.5	2.6993	1.41582	1.2998	1.34538	0.9988	0			288.5	40.9751	35.5765	20.2069	8.63654	2.78098	0
	289.5	0	2.34903	6.1777	14.5247	28.22	38.2019			289.5	0	3.23574	7.05204	17.0459	30.6465	38.8353			289.5	0	4.83212	13.6331	37.4206	79.9837	94.5931			289.5	3.18094	1.62676	1.43459	1.3196	1.23591	0			289.5	40.5763	35.3089	19.8635	8.37601	2.50325	0
	290.5	0	2.26817	6.12652	14.613	27.9161	38.1699			290.5	0	3.06193	7.37314	17.0706	30.4797	38.4321			290.5	0	4.57586	13.3881	36.9741	79.4169	94.167			290.5	2.78522	1.31815	1.14629	0.987955	1.0109	0			290.5	41.0626	35.2671	19.7311	8.50335	2.90636	0
	291.5	0	2.15411	6.1519	14.6068	27.847	37.7781			291.5	0	3.19903	7.00048	16.9252	29.9571	38.1263			291.5	0	4.65867	13.4295	37.1975	79.5232	94.2381			291.5	2.78093	1.55488	1.25957	1.19891	1.17847	0			291.5	40.8431	35.0534	19.7405	8.0967	2.59894	0
	292.5	0	2.29591	6.47261	14.7322	27.6009	37.2621			292.5	0	3.03614	6.99892	16.4026	29.5606	37.8325			292.5	0	4.66296	13.4885	37.437	79.5665	94.0709			292.5	3.00046	1.66269	1.58614	1.37663	1.54996	0			292.5	40.6603	35.146	19.6627	8.42991	2.81612	0
	293.5	0	2.50332	6.41363	14.7931	27.5943	37.13			293.5	0	3.23574	6.85439	16.6842	29.604	37.7563			293.5	0	4.85672	13.7452	37.3378	79.3193	93.9689			293.5	2.98017	1.45959	1.33069	1.25517	1.33553	0			293.5	40.7962	35.2038	19.9244	8.66271	2.98995	0
	294.5	0	2.38339	6.13472	14.5579	27.0399	36.8418			294.5	0	3.17636	7.12508	16.7979	29.7879	37.6149			294.5	0	4.80827	13.4245	37.1264	78.8915	93.5947			294.5	2.78446	1.52637	1.26074	1.09968	1.07926	0			294.5	40.5138	35.2593	19.735	8.52366	2.68995	0
	295.5	0	2.28731	5.90581	14.3232	26.9208	36.4808			295.5	0	3.2295	7.18915	16.6147	29.5239	37.2474			295.5	0	5.00202	13.6881	37.1374	79.0822	93.5322			295.5	2.82155	1.52636	1.11113	1.05787	0.980825	0			295.5	40.6165	35.2003	19.817	8.73382	3.15441	0
	296.5	0	1.99003	5.70933	14.0673	26.5853	36.0718			296.5	0	3.18026	7.05126	16.3889	29.2657	36.938			296.5	0	4.79226	13.6014	37.0464	78.8263	93.1756			296.5	2.49578	1.24471	1.03886	0.87272	0.897619	0			296.5	40.6095	35.0351	19.6807	8.56194	2.93175	0
	297.5	0	2.25137	5.90698	14.1111	26.5661	35.6984			297.5	0	2.94355	6.65127	16.1104	28.7289	36.706			297.5	0	4.94891	13.8335	37.4553	79.1115	93.4248			297.5	2.58681	1.29473	1.1506	1.1157	1.15232	0			297.5	40.5552	34.9788	19.9444	8.55375	3.00051	0
	298.5	0	2.36035	5.69684	13.9571	26.3048	35.5359			298.5	0	2.93183	6.68447	15.9975	28.6192	36.4845			298.5	0	4.82431	13.6694	37.2014	78.8771	92.8826			298.5	2.6411	1.50683	1.24864	1.04461	1.04217	0			298.5	40.347	34.8843	19.7682	8.28029	3.18253	0
	299.5	0	2.21972	5.67145	13.9357	26.2954	35.5879			299.5	0	2.92677	6.53525	16.0889	28.636	36.1536			299.5	0	4.93251	13.4069	37.0198	78.4982	92.7381			299.5	2.62507	1.40449	0.902542	0.878198	1.01793	0			299.5	40.3587	34.9507	19.8076	8.18186	2.92316	0
	300.5	0	1.88106	5.46168	13.6255	25.8032	34.9828			300.5	0	2.94317	6.74346	15.8448	28.3254	35.986			300.5	0	4.69149	13.1671	36.7663	78.1923	92.3533			300.5	2.31531	1.22362	0.852935	0.586008	0.765981	0			300.5	40.411	34.7702	19.5057	8.14866	2.82785	0
	301.5	0	2.1412	5.5726	14.0107	25.9165	34.8574			301.5	0	3.01818	6.58057	15.5069	28.0165	35.656			301.5	0	4.68095	13.526	37.0678	78.3111	92.4346			301.5	2.51023	1.22753	1.00839	0.877405	0.904653	0			301.5	40.2419	34.9359	19.6842	8.52796	3.12433	0
	302.5	0	2.14161	5.65074	13.6599	25.5513	34.5019			302.5	0	2.7088	6.4329	15.2686	27.7903	35.472			302.5	0	4.71337	13.4467	36.8768	78.0919	92.1162			302.5	2.46726	1.17557	1.0459	0.868829	1.10503	0			302.5	40.3032	34.7925	19.4537	8.46975	2.93761	0
	303.5	0	2.1963	5.52965	13.7607	25.5247	34.2562			303.5	0	2.62989	6.22901	15.2733	27.5454	35.1427			303.5	0	4.57157	13.3663	36.8311	78.088	91.9928			303.5	2.45594	1.16268	0.844726	0.879373	0.886297	0			303.5	40.2103	34.7902	19.6182	8.60023	2.90831	0
	304.5	0	2.05646	5.56323	13.4575	25.2282	34.0683			304.5	0	2.45683	6.3579	15.0053	27.3075	34.6849			304.5	0	4.74345	13.3589	36.5507	77.6923	91.6502			304.5	2.57508	1.4459	1.01584	1.00242	0.745672	0			304.5	39.8157	34.1937	19.1225	8.15217	2.74073	0
	305.5	0	2.19943	5.55346	13.62	25.4704	34.275			305.5	0	2.67794	6.47783	15.2522	27.0747	34.5599			305.5	0	4.49461	13.0674	36.5089	77.588	91.5619			305.5	2.42782	1.30605	0.859191	0.952417	0.797231	0			305.5	39.6614	34.08	19.0518	8.04867	2.59581	0
	306.5	0	2.26504	5.69761	13.5212	25.1935	33.8703			306.5	0	2.84318	6.42353	14.8913	26.9137	34.3032			306.5	0	4.4989	12.819	36.5706	77.6966	91.5388			306.5	1.98913	1.30215	1.00917	1.0071	0.810506	0			306.5	39.7302	34.2253	19.3373	8.27328	2.82239	0
	307.5	0	2.49475	5.70465	13.7185	24.9251	33.4988			307.5	0	2.33966	6.11376	14.6292	26.488	34.0513			307.5	0	4.85516	13.6545	36.9174	78.1314	91.8119			307.5	2.38718	1.41192	1.25059	1.145	0.998403	0			307.5	39.7646	34.2097	19.4659	8.57014	2.78292	0
	308.5	0	2.36113	5.41284	13.57	24.8282	33.3492			308.5	0	2.15255	6.22706	14.6315	26.6872	33.6755			308.5	0	4.54618	13.2936	36.4385	77.3904	91.1029			308.5	2.05007	1.29198	0.834579	0.796564	0.736684	0			308.5	39.4161	34.1648	19.178	8.29241	2.6841	0
	309.5	0	2.14981	5.21518	13.2048	24.7282	32.9679			309.5	0	2.59942	6.27704	14.8428	26.5391	33.8228			309.5	0	4.40477	13.1514	36.3089	77.2185	90.9447			309.5	2.27625	1.20566	1.13379	0.910608	0.732381	0			309.5	39.1989	33.9437	19.0061	8.33498	2.67238	0
	310.5	0	1.9498	5.27106	13.0603	24.338	32.7183			310.5	0	2.44357	6.04462	14.5319	26.2895	33.2618			310.5	0	4.43992	13.2061	36.4585	77.1134	90.6877			310.5	2.37781	1.58028	1.29201	1.10243	0.817556	0			310.5	39.2794	33.8116	19.142	8.38379	2.89658	0
	311.5	0	2.20254	5.42769	13.2923	24.2509	32.7503			311.5	0	2.42247	5.83797	14.4803	25.9141	33.0474			311.5	0	4.16101	13.0987	36.4546	76.7982	90.7021			311.5	2.32001	1.40293	1.09473	1.20086	1.27772	0			311.5	39.3099	33.9562	18.9018	8.335	2.94971	0
	312.5	0	2.2377	5.54448	13.1345	23.8993	32.3382			312.5	0	2.46386	5.88173	14.4237	25.7762	32.8802			312.5	0	4.41455	13.1424	36.4952	76.8701	90.5385			312.5	2.10438	1.33105	0.95372	1.11688	1.27028	0			312.5	39.1524	34.039	19.0319	8.4721	3.02472	0
	313.5	0	2.21231	5.50464	12.9978	24.1146	32.2882			313.5	0	2.42677	5.97861	14.4311	25.5934	32.5872			313.5	0	4.50555	13.3159	36.4956	76.7001	90.3865			313.5	2.16102	1.29082	0.72911	0.944604	1.08942	0			313.5	39.1735	33.6804	18.8526	8.30686	2.7876	0
	314.5	0	2.14357	5.39606	12.7661	23.9509	32.2441			314.5	0	2.34825	6.03916	14.2924	25.4958	32.1954			314.5	0	4.41571	12.76	36.0081	75.9798	89.8642			314.5	2.16375	1.29433	0.538101	0.672723	0.775365	0			314.5	38.9317	33.5632	18.9135	8.17249	2.63567	0
	315.5	0	2.39122	5.50387	12.9552	23.8497	31.9746			315.5	0	2.80567	6.0458	14.1237	25.1626	32.1712			315.5	0	4.38719	12.6835	36.3061	76.2626	90.1564			315.5	1.88524	1.12481	0.371688	0.525079	0.735143	0			315.5	38.9857	33.3023	18.8315	8.2217	2.92511	0
	316.5	0	2.52286	5.67613	13.0169	23.6786	31.7851			316.5	0	2.49395	5.84345	13.7432	24.9458	31.7837			316.5	0	4.20047	12.7897	36.2909	76.1447	89.8502			316.5	2.06687	1.32636	0.884582	0.915704	0.827322	0			316.5	38.7778	33.4863	18.8854	8.21116	2.78019	0
	317.5	0	2.5592	5.59451	12.8536	23.5357	31.7285			317.5	0	2.4709	5.78759	13.8405	24.8157	31.5704			317.5	0	4.10321	12.9866	36.1678	76.1322	89.831			317.5	2.08016	0.935736	0.774414	0.936395	0.999181	0			317.5	38.67	33.2562	18.7389	8.0342	2.79699	0
	318.5	0	2.2791	5.56557	12.3419	23.1153	31.1949			318.5	0	2.52873	6.00753	14.0725	24.7751	31.379			318.5	0	4.18563	12.9827	36.044	76.1544	89.6603			318.5	1.84618	0.796286	0.768173	0.661005	0.769109	0			318.5	38.6107	33.323	18.7491	8.16546	2.96105	0
	319.5	0	2.20645	5.32886	12.5626	23.3743	31.1363			319.5	0	2.61895	6.23525	14.0967	24.6313	31.138			319.5	0	4.42977	13.1053	35.8549	75.9591	89.5014			319.5	2.02117	0.763861	0.45996	0.709054	0.601919	0			319.5	38.5071	33.2695	18.6834	7.89396	2.84345	0
	320.5	0	2.10722	5.17261	12.4173	22.8505	30.9078			320.5	0	2.45135	5.745	13.8451	24.1504	30.6009			320.5	0	4.25555	12.6659	35.7835	75.6732	89.2053			320.5	2.05242	1.14669	0.608413	0.792276	1.04256	0			320.5	38.6829	33.4316	18.9612	8.13341	3.01104	0
	321.5	0	2.12521	5.20465	12.4837	22.6583	30.3902			321.5	0	2.42129	5.60987	13.7042	23.8696	30.6196			321.5	0	4.25907	12.9952	36.1179	76.2544	89.4178			321.5	2.09969	1.02869	0.691207	1.15046	1.25113	0			321.5	38.5048	33.2128	18.9557	7.96036	3.03916	0
	322.5	0	2.24121	5.16832	12.4696	22.538	30.3011			322.5	0	2.33537	5.63877	13.5835	24.0188	30.5423			322.5	0	4.51376	13.2772	35.9635	76.0095	89.0873			322.5	2.24616	1.51153	1.03223	1.29696	1.1988	0			322.5	38.5079	33.0847	18.7932	7.92875	2.89191	0
	323.5	0	2.10684	4.77417	12.0868	22.4224	30.1046			323.5	0	2.05725	5.54932	13.8342	23.7922	30.3954			323.5	0	4.51217	13.2366	35.6678	75.8775	88.972			323.5	2.14539	1.18183	0.611145	1.01882	1.11716	0			323.5	38.1325	32.88	18.6573	7.60882	2.50988	0
	324.5	0	1.93692	4.64058	11.8404	22.0368	29.8277			324.5	0	2.31466	5.87079	13.901	23.8032	30.3142			324.5	0	4.42703	12.8964	35.5882	75.6689	88.5189			324.5	2.31569	1.10213	0.727935	0.883279	0.971853	0			324.5	38.2376	32.9675	18.6299	7.83654	2.58565	0
	325.5	0	2.02989	4.82535	12.1771	22.1314	29.6554			325.5	0	2.43458	5.62978	13.7237	23.6993	30.0743			325.5	0	4.37704	12.8823	35.5878	75.7158	88.5455			325.5	2.3696	1.20331	0.872848	1.16491	1.08201	0			325.5	38.3356	33.0648	18.7627	7.90217	2.91065	0
	326.5	0	1.87402	4.81949	11.7907	21.8872	29.4433			326.5	0	2.28652	5.59931	13.2612	23.45	29.9032			326.5	0	4.49226	12.887	35.751	75.5576	88.3767			326.5	2.42702	1.5041	1.03105	1.40826	1.44019	0			326.5	38.5556	32.9659	18.7365	8.14083	3.15166	0
	327.5	0	1.91466	4.66675	11.7458	21.7361	29.166			327.5	0	2.34434	5.64031	13.3002	23.3126	30.0282			327.5	0	4.51609	13.1245	35.9737	75.6587	88.2506			327.5	2.32587	1.10059	0.62677	1.23602	1.21677	0			327.5	38.4142	32.9816	18.7119	8.0756	2.93056	0
	328.5	0	1.71036	4.24136	11.3224	21.5935	28.9			328.5	0	2.33419	5.73565	13.3596	23.4438	29.8755			328.5	0	4.6743	13.0448	35.8362	75.2935	88.0971			328.5	2.3364	1.26465	0.817001	1.31062	0.980444	0			328.5	38.1564	32.7699	18.4014	7.90491	2.80207	0
	329.5	0	1.90021	4.48825	11.6701	21.8466	29.2476			329.5	0	2.58692	5.9083	13.5237	23.309	29.7607			329.5	0	4.42117	12.8999	35.7198	75.3779	88.3455			329.5	2.16726	1.12908	0.60176	1.09069	0.846838	0			329.5	38.6895	33.0234	18.9264	8.30295	3.02199	0
	330.5	0	1.98536	4.88316	11.6271	21.6138	29.1089			330.5	0	2.61036	5.45283	13.1741	23.0739	29.3552			330.5	0	4.49656	12.9182	35.9448	75.3724	88.215			330.5	1.85439	1.25567	0.887313	0.826242	0.849966	0			330.5	38.1427	32.6058	18.6416	7.8807	2.52942	0
	331.5	0	2.05371	4.89526	11.6661	21.5056	28.7418			331.5	0	2.36036	5.33877	12.7397	22.8286	29.0173			331.5	0	4.70632	13.1608	35.9819	75.522	88.1974			331.5	1.96142	1.10332	0.720123	1.1618	1.02146	0			331.5	38.1036	32.4015	18.3569	7.95649	2.62003	0
	332.5	0	2.11778	4.78941	11.3263	21.2423	28.4289			332.5	0	2.13105	5.24735	12.86	22.6258	28.6911			332.5	0	4.79618	13.0714	36.0475	75.1001	87.7592			332.5	1.98601	1.18181	0.884552	1.20982	1.10894	0			332.5	37.9974	32.5359	18.4893	7.97327	2.71575	0
	333.5	0	1.88261	4.53901	11.154	21.1275	28.1273			333.5	0	2.08497	5.33994	12.9166	22.4821	28.6595			333.5	0	4.53327	13.0217	35.8881	75.2763	87.7541			333.5	1.75516	0.964254	0.486923	0.964929	0.79099	0			333.5	37.62	32.3417	18.2623	7.85296	2.3087	0
	334.5	0	1.74122	4.50268	11.0829	21.0861	27.9593			334.5	0	2.31153	5.49073	12.9245	22.5571	28.4536			334.5	0	4.72821	12.851	35.7811	75.0911	87.3322			334.5	1.64734	0.960745	0.604888	0.998514	0.69724	0			334.5	37.7431	32.4687	18.2842	7.94163	2.7708	0
	335.5	0	2.0213	4.95035	11.5931	21.1193	28.0605			335.5	0	2.4299	5.42081	12.9014	22.2489	28.5368			335.5	0	4.55633	12.8964	35.9202	75.1228	87.6432			335.5	1.66062	1.0197	0.817382	1.04304	0.944097	0			335.5	37.9376	32.3992	18.2147	7.99123	2.66379	0
	336.5	0	2.11426	5.01518	11.2861	20.7622	27.7566			336.5	0	2.14904	5.38134	12.4155	22.0501	28.3814			336.5	0	4.70516	12.9874	36.1577	75.3521	87.3127			336.5	1.67391	1.0416	0.566223	1.03993	0.892553	0			336.5	37.745	32.514	18.2873	8.0924	2.7587	0
	337.5	0	2.00213	4.31128	10.9614	20.3552	27.1355			337.5	0	2.33731	5.53368	12.9276	22.2501	28.0142			337.5	0	4.6157	13.3534	35.987	75.0412	87.217			337.5	1.54694	0.876745	0.64981	1.0153	0.778875	0			337.5	37.7958	32.3648	18.233	8.07053	2.72863	0
	338.5	0	1.90138	4.23044	10.7228	20.261	27.1804			338.5	0	2.45411	5.39112	12.9842	22.0356	27.7669			338.5	0	4.65672	13.0561	35.928	74.4298	86.9592			338.5	1.99733	0.941977	0.450195	0.962167	0.800344	0			338.5	37.4798	32.2449	18.1698	7.89553	2.62629	0
	339.5	0	1.87326	4.31207	10.8568	20.1868	26.9324			339.5	0	2.48574	5.47977	12.594	21.8504	27.7556			339.5	0	4.52429	13.0405	36.0186	74.6654	86.9888			339.5	1.65671	0.766195	0.328704	0.708658	0.665975	0			339.5	37.6478	31.9574	17.9831	8.04241	2.51107	0
	340.5	0	1.84669	4.57574	11.0657	20.2556	26.9945			340.5	0	2.3451	5.44462	12.4385	21.7344	27.4849			340.5	0	4.79774	13.1452	35.8573	74.7169	86.7283			340.5	2.06803	0.963858	0.833404	1.0817	0.846441	0			340.5	37.37	31.8593	17.8788	8.00727	2.49347	0
	341.5	0	1.93692	4.45581	10.9579	20.1775	26.7152			341.5	0	2.44668	5.55088	12.6448	21.8016	27.7228			341.5	0	4.54774	13.1635	35.7792	74.5353	86.7131			341.5	2.00632	1.05956	0.645507	1.09695	0.911672	0			341.5	37.4931	31.8452	17.9928	7.78147	2.42785	0
	342.5	0	1.82246	4.27534	10.5923	19.6673	26.2906			342.5	0	2.08342	5.15322	12.2315	21.6555	27.3196			342.5	0	4.7575	13.2291	35.7952	74.4892	86.4502			342.5	1.89031	0.951361	0.513092	0.921167	0.605444	0			342.5	37.3493	32.1218	17.9897	8.04046	2.64269	0
	343.5	0	1.6752	3.95543	10.6142	19.6771	26.1953			343.5	0	1.97637	5.20557	12.3046	21.3368	27.0841			343.5	0	4.6911	13.196	35.478	74.1681	86.1724			343.5	2.0739	0.930655	0.68457	1.01257	0.799184	0			343.5	37.3419	31.9542	18.1373	8.03966	2.58995	0
	344.5	0	1.63145	4.02066	10.6322	19.4591	26.0968			344.5	0	2.28575	5.13251	12.3784	21.129	27.0181			344.5	0	4.66336	12.9811	35.6014	74.0322	85.9592			344.5	1.90476	1.05643	0.545898	0.864923	0.811681	0			344.5	37.4083	32.0835	18.103	7.97912	2.80832	0
	345.5	0	1.892	4.19526	10.8861	19.5446	25.9058			345.5	0	2.06153	5.06846	12.046	20.7751	26.686			345.5	0	4.65048	13.1874	35.6932	74.3603	86.0799			345.5	1.73406	0.735342	0.314254	0.800058	0.87496	0			345.5	37.3911	32.087	18.1834	7.9721	2.888	0
	346.5	0	1.85724	4.1277	10.6786	19.2079	25.65			346.5	0	2.27285	5.00204	11.9772	20.934	26.7145			346.5	0	4.75048	13.1296	35.4436	74.0388	85.7639			346.5	1.90906	1.09511	0.582229	1.0946	1.02692	0			346.5	37.0935	31.948	17.8924	7.83147	2.47042	0
	347.5	0	1.9295	4.21324	10.672	19.4095	25.8687			347.5	0	2.32989	5.19501	12.3077	20.8379	26.5532			347.5	0	4.52899	13.1167	35.2831	73.8025	85.6189			347.5	1.91608	1.1494	0.582214	0.946939	1.10933	0			347.5	37.2626	32.1323	18.2123	8.10529	2.88331	0
	348.5	0	1.8291	4.10542	10.39	19.3028	25.573			348.5	0	2.27481	5.09501	12.251	20.7899	26.2489			348.5	0	4.83874	12.9881	35.4202	73.8279	85.4482			348.5	1.56023	0.878714	0.452163	0.572732	0.732015	0			348.5	36.9911	32.1577	17.9733	8.08771	2.87822	0
	349.5	0	1.93927	4.0605	10.513	19.2767	25.3629			349.5	0	2.55567	5.41884	12.1647	20.7141	26.1216			349.5	0	4.69889	12.9948	35.1545	73.4935	85.4638			349.5	1.66962	1.04629	0.696304	0.873117	0.774587	0			349.5	37.0493	31.8671	17.9702	7.92248	3.08527	0
	350.5	0	1.91348	4.23706	10.7071	19.1232	25.334			350.5	0	2.46348	5.12079	12.0471	20.3911	25.7864			350.5	0	4.86062	12.9756	35.6073	73.7962	85.6947			350.5	1.8919	1.04864	1.09044	1.22117	0.931615	0			350.5	36.7622	31.6394	17.7549	7.70414	2.70479	0
	351.5	0	1.8338	4.41206	10.5411	18.89	25.1672			351.5	0	2.26895	5.14228	11.7331	20.1973	25.6228			351.5	0	4.93133	13.3233	35.5643	73.8208	85.5662			351.5	1.3872	0.669729	0.517791	0.738351	0.657003	0			351.5	36.9376	31.7913	17.926	7.97364	3.02549	0
	352.5	0	1.75998	4.24879	10.2556	18.8255	25.057			352.5	0	2.02053	4.84112	11.6737	20.1958	25.3728			352.5	0	5.31375	13.269	35.4725	73.6208	85.3861			352.5	1.53757	0.863852	0.707992	0.993417	0.5566	0			352.5	36.6958	31.3796	17.4772	7.6303	2.54151	0
	353.5	0	1.79474	4.0652	10.4771	18.8079	25.0031			353.5	0	2.00645	5.27939	11.8003	20.0547	25.3642			353.5	0	4.93368	12.7381	34.9964	72.9775	85.0314			353.5	1.48952	0.769339	0.356445	0.598505	0.557394	0			353.5	36.7142	31.3878	17.5514	7.72172	2.77863	0
	354.5	0	1.88849	4.27926	10.5181	18.6036	24.7031			354.5	0	1.91075	4.94971	11.3315	19.4512	25.0317			354.5	0	4.91337	12.8729	35.512	73.3865	85.1045			354.5	1.69813	1.03379	0.67871	0.769998	0.73435	0			354.5	36.6966	31.4847	17.5885	7.9674	3.03605	0
	355.5	0	1.95685	4.19488	10.4322	18.4454	24.4621			355.5	0	1.68261	4.78368	11.0913	19.1184	24.6392			355.5	0	4.73757	12.9952	35.3667	73.2185	84.8182			355.5	1.41219	0.861914	0.462692	0.800851	0.66715	0			355.5	36.7087	31.3855	17.7791	8.09006	3.00284	0
	356.5	0	2.12832	4.33862	10.254	18.3247	24.5613			356.5	0	1.8209	4.6583	11.1362	19.204	24.6532			356.5	0	4.87469	13.1952	35.4432	73.2435	84.6279			356.5	1.8071	0.967382	0.622863	0.78483	0.694891	0			356.5	36.8603	31.5554	17.835	8.15413	3.31614	0
	357.5	0	1.89943	4.17067	9.97277	18.1224	24.1347			357.5	0	1.70138	4.98017	11.2409	19.2872	24.6407			357.5	0	4.85829	13.1604	35.294	73.1236	84.5135			357.5	1.53406	0.754095	0.45996	0.525461	0.455038	0			357.5	36.6341	31.3964	17.7295	7.92405	3.09073	0
	358.5	0	1.91113	4.10347	10.0435	18.088	24.1129			358.5	0	1.79902	4.92821	11.4057	19.2926	24.572			358.5	0	4.89656	13.0835	35.0741	72.8837	84.2232			358.5	1.93288	0.931845	0.527938	0.745386	0.57224	0			358.5	36.5935	31.2323	17.5823	8.26272	3.22901	0
	359.5	0	1.79512	4.0394	10.0415	18.2255	24.0476			359.5	0	2.12832	5.03681	11.26	19.1333	24.4536			359.5	0	4.81452	12.835	34.9729	72.8193	84.176			359.5	1.79891	1.07911	0.60881	0.762964	0.934347	0			359.5	36.2485	31.1066	17.2994	7.94748	2.81144	0
	360.5	0	1.87521	4.33238	9.9595	18.1439	23.9582			360.5	0	1.84123	4.67628	10.7936	18.8196	24.1536			360.5	0	4.78369	12.9229	35.2546	72.8349	84.115			360.5	1.7114	1.15957	0.859191	1.02155	1.20504	0			360.5	36.2688	31.0714	17.4104	8.15842	2.77941	0
	361.5	0	1.99942	3.84137	9.92903	17.8454	23.5687			361.5	0	1.89318	4.84972	10.9979	19.0993	23.9278			361.5	0	4.7985	12.9983	34.9108	72.3849	83.7935			361.5	1.67508	1.08497	0.691604	0.834451	0.86794	0			361.5	36.2806	31.1003	17.4123	8.06154	2.88057	0
	362.5	0	1.80176	3.7933	9.63488	17.7567	23.6			362.5	0	2.15489	5.00049	11.2608	18.8391	23.87			362.5	0	4.83758	13.1424	35.0538	72.4072	83.8955			362.5	1.8743	1.01153	0.674819	0.841867	0.734731	0			362.5	35.9575	31.0378	17.5358	8.08147	3.06652	0
	363.5	0	1.89552	4.20778	10.0318	18.0251	23.634			363.5	0	1.95567	5.10087	10.8592	18.8196	23.6134			363.5	0	4.70945	12.8366	34.9796	72.4275	83.7146			363.5	1.64539	0.927145	0.454498	0.669992	0.492544	0			363.5	36.0724	30.9866	17.3526	8.01154	2.79425	0
	364.5	0	1.85646	4.21635	10.0196	17.6794	23.2429			364.5	0	1.89395	4.66416	10.8178	18.418	23.4317			364.5	0	4.9954	12.9346	35.0132	72.465	83.7068			364.5	1.71612	0.990057	0.888488	1.09306	0.864431	0			364.5	35.8689	31.023	17.3514	8.05921	2.95012	0
	365.5	0	1.82638	4.16208	9.91497	17.5423	23.3371			365.5	0	1.81817	4.63955	10.6069	18.4231	23.5603			365.5	0	4.84539	12.8397	35.1901	72.4599	83.822			365.5	1.76375	0.990042	0.79161	1.12937	0.994115	0			365.5	36.0313	30.7761	17.1807	8.0342	2.92823	0
	366.5	0	2.01034	4.33159	9.89425	17.5232	23.3957			366.5	0	1.67285	4.41611	10.6206	18.2075	23.2064			366.5	0	4.85438	13.0284	35.4784	72.4216	83.5486			366.5	1.43836	0.686132	0.390045	0.655557	0.749578	0			366.5	35.9903	30.9651	17.351	7.99319	3.02315	0
	367.5	0	1.767	3.94291	9.59582	17.3669	23.1617			367.5	0	1.55177	4.60361	10.5092	18.0403	22.9611			367.5	0	4.78797	12.9042	34.8714	71.8595	83.2685			367.5	1.3407	0.482229	0.224411	0.630533	0.592153	0			367.5	35.5716	30.6484	17.0963	7.79319	2.74971	0
	368.5	0	1.56231	3.97613	9.56419	17.4165	23.1293			368.5	0	1.72521	4.48838	10.4573	17.6501	22.945			368.5	0	4.85791	12.9452	35.0757	71.9189	83.281			368.5	1.60828	0.803305	0.350189	0.679361	0.588232	0			368.5	35.2876	30.6476	17.0131	7.95608	2.66378	0
	369.5	0	1.75998	3.89293	9.68138	17.4771	22.8539			369.5	0	1.78926	4.51259	10.2362	17.7786	22.8704			369.5	0	4.75906	12.9198	35.0327	71.8337	83.3638			369.5	1.4739	0.839636	0.291992	0.651636	0.622228	0			369.5	35.4939	30.5663	17.0202	7.71468	2.81574	0
	370.5	0	1.79512	3.97456	9.50715	17.2478	22.6035			370.5	0	1.67482	4.27041	10.2444	17.7567	22.5942			370.5	0	5.24304	13.3178	35.3409	72.0759	83.5349			370.5	1.60633	0.902533	0.255294	0.841867	0.70075	0			370.5	35.6239	30.9046	17.2022	7.75139	2.98058	0
	371.5	0	1.93379	3.83121	9.56262	17.2861	22.707			371.5	0	1.81466	4.6247	10.2315	18.104	22.6982			371.5	0	4.94305	13.1506	34.8932	71.804	83.206			371.5	1.78562	1.06779	0.220123	0.763757	0.637868	0			371.5	35.5013	30.5523	16.9377	7.76156	2.96029	0
	372.5	0	1.96777	3.82301	9.24466	17.2318	22.582			372.5	0	1.69317	4.68017	10.2186	17.9684	22.5153			372.5	0	5.10907	13.1432	34.7917	71.8201	83.0498			372.5	1.89774	1.10723	0.0462947	0.543832	0.470678	0			372.5	34.9673	30.537	16.817	7.76742	2.56965	0
	373.5	0	2.01425	3.74174	9.37863	17.2595	22.1781			373.5	0	1.77012	4.76415	10.2471	17.7075	22.2157			373.5	0	4.79852	12.7249	34.4862	71.3521	82.6416			373.5	1.88837	1.2291	0.292388	0.586404	0.635122	0			373.5	35.0993	30.5335	16.9225	7.73343	2.85753	0
	374.5	0	1.9545	3.88043	9.51185	17.0368	22.1878			374.5	0	2.06153	4.53408	10.1143	17.3012	22.0747			374.5	0	4.83876	12.8167	34.7983	71.6482	82.7514			374.5	2.1075	1.42284	0.591217	0.81492	0.91599	0			374.5	35.0763	30.2245	16.8662	7.69085	2.60323	0
	375.5	0	1.94591	3.97223	9.37902	16.7486	22.0382			375.5	0	1.84317	4.59775	10.0647	17.5172	21.9212			375.5	0	4.97274	13.0491	35.0358	71.7427	82.7142			375.5	1.92977	1.35644	0.619735	0.824289	0.781988	0			375.5	35.2817	30.5386	16.9463	7.6014	2.872	0
	376.5	0	2.03964	4.07768	9.18447	16.6216	21.9644			376.5	0	1.73458	4.52393	10.1764	17.3618	21.8778			376.5	0	4.96882	12.9819	34.801	71.4169	82.1963			376.5	1.73484	1.05449	0.313095	0.618036	0.528478	0			376.5	35.0259	30.1968	16.7202	7.72054	2.6048	0
	377.5	0	1.86154	4.00035	9.29895	16.9423	22.1648			377.5	0	1.84825	4.6747	10.2655	17.4153	21.8192			377.5	0	4.74578	12.7565	34.6151	71.181	82.0896			377.5	1.64617	1.1045	0.507232	0.582895	0.556219	0			377.5	34.8778	29.9265	16.6405	7.51467	2.5544	0
	378.5	0	2.05098	4.47651	9.37591	16.7642	22.1242			378.5	0	1.96466	4.55086	10.1741	17.2875	21.7759			378.5	0	4.8786	12.8667	34.7921	71.3599	82.0072			378.5	1.86921	1.15526	0.46817	0.456705	0.800344	0			378.5	35.1134	30.0335	16.71	7.73147	2.80401	0
	379.5	0	2.1416	4.35074	9.55676	16.6997	21.8461			379.5	0	1.82833	4.45713	10.1206	17.1848	21.529			379.5	0	4.76101	12.7202	34.76	71.1326	81.9447			379.5	1.62	1.07636	0.540817	0.748117	0.628088	0			379.5	35.0548	30.039	16.8666	7.42678	2.72863	0
	380.5	0	2.2545	4.33551	9.26379	16.5755	21.8758			380.5	0	1.89434	4.35439	10.1659	17.0087	21.6927			380.5	0	4.88523	12.9592	35.0487	71.5501	82.0783			380.5	1.85828	1.2205	0.688095	0.962183	0.77419	0			380.5	35.1985	30.2363	16.851	7.88224	2.8505	0
	381.5	0	1.99083	3.81442	9.10482	16.4329	21.3734			381.5	0	1.70449	4.70595	9.97289	17.1606	21.4439			381.5	0	4.99656	12.8088	34.794	71.3689	81.9049			381.5	1.59462	0.938482	0.519348	0.621957	0.739034	0			381.5	34.688	29.8281	16.5916	7.43303	2.33332	0
	382.5	0	1.61622	3.55348	8.92591	16.1536	21.3269			382.5	0	1.87834	4.70595	10.2409	17.145	21.4029			382.5	0	5.07389	12.8167	34.5764	71.049	81.9302			382.5	1.70672	0.927542	0.503326	0.42312	0.747625	0			382.5	34.5642	29.6488	16.4768	7.47913	2.45246	0
	383.5	0	1.53653	3.53979	9.16964	16.2106	20.907			383.5	0	2.29473	4.88602	10.1655	17.2379	21.486			383.5	0	4.90594	12.6296	34.6124	70.8892	81.7701			383.5	1.55985	1.02051	0.461929	0.514932	0.573415	0			383.5	34.586	29.7277	16.5088	7.49007	2.40754	0
	384.5	0	1.66701	3.92378	9.17942	15.9857	21.0242			384.5	0	1.92051	4.30243	9.85064	16.7161	20.9872			384.5	0	5.02391	13.0241	35.0534	70.9904	81.8693			384.5	1.48328	0.763083	0.375991	0.452035	0.760519	0			384.5	34.6923	29.4151	16.2662	7.53849	2.49073	0
	385.5	0	1.44238	3.69761	8.64425	15.6279	20.5476			385.5	0	1.98458	4.41767	9.87487	16.779	21.0212			385.5	0	4.93367	12.9163	34.5546	70.4025	81.3556			385.5	1.59694	0.894339	0.573242	0.677804	0.876531	0			385.5	34.4704	29.2077	16.253	7.44124	2.31026	0
	386.5	0	1.26193	3.61833	8.60598	15.5982	20.5136			386.5	0	1.91857	4.50167	9.85767	16.7727	21.0946			386.5	0	5.07275	12.8417	34.8835	70.6958	81.3014			386.5	1.71531	0.957602	0.594329	0.594202	0.801138	0			386.5	34.47	29.3113	16.3385	7.57718	2.33136	0
	387.5	0	1.18925	3.73237	8.71144	15.779	20.5457			387.5	0	1.69473	4.35595	9.6569	16.4641	20.545			387.5	0	4.98484	12.7338	34.669	70.3161	80.9807			387.5	1.56217	1.0326	0.54277	0.520364	0.646841	0			387.5	34.5235	29.4175	16.1936	7.73968	2.4052	0
	388.5	0	1.32481	3.59019	8.68801	15.4919	20.5363			388.5	0	1.92364	4.27196	9.71549	16.193	20.3513			388.5	0	5.03407	12.7413	34.6991	70.3251	81.1916			388.5	1.59304	1.0822	0.668945	0.544595	0.755819	0			388.5	34.4419	29.4011	16.3569	7.85998	2.58487	0
	389.5	0	1.38692	3.31285	8.58918	15.2423	20.1644			389.5	0	2.10801	4.31103	9.61118	16.3399	20.6462			389.5	0	5.04618	12.8796	34.8593	70.4579	81.3533			389.5	1.54383	1.26035	0.761138	0.790704	1.01871	0			389.5	34.6466	29.5929	16.6623	7.97405	2.69815	0
	390.5	0	1.65022	3.75154	8.51809	15.0263	20.1129			390.5	0	1.75332	4.1829	9.42915	16.0688	20.1978			390.5	0	5.09619	13.0518	34.9839	70.4451	81.1088			390.5	1.61532	0.927923	0.515838	0.67547	1.06598	0			390.5	34.1974	29.2616	16.2483	7.45959	2.58956	0
	391.5	0	1.37559	3.3109	8.35637	14.8419	19.8679			391.5	0	1.78965	4.31064	9.5608	16.2645	20.3079			391.5	0	4.84149	12.7682	34.4717	69.8447	80.5447			391.5	1.58993	1.15371	0.508407	0.594232	0.907781	0			391.5	34.1892	29.4679	16.4862	7.66038	2.38958	0
	392.5	0	1.54045	3.39488	8.39309	14.9907	20.1617			392.5	0	1.73107	4.26026	9.5022	16.0501	20.0778			392.5	0	4.51063	12.4917	34.2456	69.8943	80.4771			392.5	1.66337	0.859182	0.46817	0.571558	0.730047	0			392.5	34.1517	29.5074	16.517	7.58616	2.48449	0
	393.5	0	1.57559	3.61519	8.5509	15.0978	19.8937			393.5	0	1.74473	4.42666	9.35183	16.3364	20.0778			393.5	0	4.77079	12.8292	34.3803	69.9474	80.6896			393.5	1.42391	1.15684	0.609588	0.723123	0.733953	0			393.5	34.0126	29.0886	16.0053	7.43421	2.32825	0
	394.5	0	1.43028	3.5609	8.4884	14.8896	19.8078			394.5	0	1.87677	4.13799	9.40845	16.0059	20.0083			394.5	0	4.69305	12.9663	34.7034	69.8177	80.7303			394.5	1.35477	0.710745	0.296691	0.69227	0.83669	0			394.5	34.0876	29.3472	16.4534	7.40413	2.44347	0
	395.5	0	1.65489	3.57146	8.59193	15.0384	19.7402			395.5	0	1.87716	4.1579	9.40221	16.1442	19.9192			395.5	0	4.80712	12.8628	34.7374	69.5845	80.6924			395.5	1.56493	1.13224	0.815444	0.905939	1.02967	0			395.5	34.2149	29.3077	16.3209	7.41508	2.31809	0
	396.5	0	1.52598	3.47809	8.16771	14.8673	19.5082			396.5	0	1.80529	4.39072	9.73931	16.2719	19.7857			396.5	0	4.62196	12.9467	34.4897	69.5517	80.2857			396.5	1.58367	1.0834	0.596298	0.747339	0.967947	0			396.5	34.0036	29.0261	16.1963	7.40607	2.28058	0
	397.5	0	1.54474	3.41714	8.40637	14.8454	19.4629			397.5	0	1.97052	4.50438	9.71705	16.0879	19.7005			397.5	0	4.53523	12.6655	34.326	69.3458	80.1349			397.5	1.5286	1.09551	0.646682	0.617258	0.868719	0			397.5	34.2017	29.2351	16.3701	7.26975	2.48215	0
	398.5	0	1.56154	3.52887	8.45324	14.7454	19.5195			398.5	0	1.86467	4.24228	9.36237	15.7243	19.5962			398.5	0	4.55946	12.6229	34.6171	69.522	80.0705			398.5	1.63405	0.943167	0.594741	0.868051	0.855825	0			398.5	34.1095	29.012	16.508	7.34905	2.64426	0
	399.5	0	1.40411	3.41911	8.19505	14.2946	18.9578			399.5	0	1.75958	4.06923	8.96548	15.8387	19.486			399.5	0	4.75672	12.8592	34.6264	69.5935	79.992			399.5	1.54108	1.39901	0.771682	1.0278	1.06089	0			399.5	34.1786	29.0031	16.4647	7.3639	2.63956	0
	400.5	0	1.63379	3.43199	7.96731	14.1482	19.1074			400.5	0	1.76077	4.00713	9.15415	15.5442	19.3673			400.5	0	4.68641	12.5889	34.2815	69.4829	79.8814			400.5	1.46219	0.999029	0.523651	0.955163	0.621847	0			400.5	34.0329	29.1515	16.4081	7.46078	2.52668	0
	401.5	0	1.65451	3.33941	7.85754	14.2493	19.023			401.5	0	1.90802	4.00086	9.20766	15.661	19.2712			401.5	0	4.76023	12.6299	34.3225	69.4743	79.7721			401.5	1.80437	1.26856	0.706069	1.05828	0.613638	0			401.5	33.6556	28.9624	16.1471	7.38498	2.54465	0
	402.5	0	1.6248	3.53238	8.09114	14.5349	19.0382			402.5	0	1.9127	4.29658	9.3104	15.6387	19.1985			402.5	0	4.69345	12.6585	34.2893	69.2283	79.5088			402.5	1.53173	1.04238	0.323242	0.712183	0.58045	0			402.5	33.7681	28.9902	16.2381	7.41077	2.45597	0
	403.5	0	1.67715	3.48981	8.33839	14.2224	18.6734			403.5	0	2.01115	4.0161	9.19987	15.4208	19.1282			403.5	0	4.66806	12.5143	34.1815	69.0361	79.4615			403.5	1.32937	1.05215	0.549026	0.600076	0.631994	0			403.5	33.3563	28.7773	15.9729	7.02444	2.61612	0
	404.5	0	1.73419	3.70503	8.10168	14.1743	18.4886			404.5	0	1.99824	3.97275	8.96197	15.134	19.1567			404.5	0	4.57899	12.4987	34.319	69.2126	79.3974			404.5	1.60557	1.06504	0.745132	0.74032	0.852712	0			404.5	33.497	29.0413	16.0596	7.20022	2.67745	0
	405.5	0	1.72989	3.56987	7.87785	14.2083	18.3726			405.5	0	1.692	3.67978	8.87563	15.2036	18.779			405.5	0	4.3665	12.3659	33.7721	68.6853	78.9564			405.5	1.52157	1.16817	0.716217	0.55047	1.0152	0			405.5	33.4892	28.8503	16.0069	7.10569	2.31885	0
	406.5	0	1.48184	3.34878	7.67277	14.2149	18.2769			406.5	0	1.75723	3.87353	9.18931	15.0688	18.8536			406.5	0	4.28913	12.2432	33.5409	68.3814	78.8767			406.5	1.26453	0.812689	0.307617	0.133279	0.542547	0			406.5	33.47	28.4304	15.9112	7.21428	2.45363	0
	407.5	0	1.68576	3.45347	8.07864	14.5392	18.4566			407.5	0	1.8217	3.84189	8.98931	14.7833	18.6899			407.5	0	4.33563	12.1553	33.751	68.606	78.942			407.5	1.43015	1.03377	0.528717	0.464517	0.447225	0			407.5	33.2384	28.5597	16.0018	7.23888	2.50402	0
	408.5	0	1.62793	3.8441	8.15442	14.229	18.5976			408.5	0	1.62091	3.78994	8.6647	14.6508	18.3939			408.5	0	4.40594	12.485	33.8174	68.5822	78.9502			408.5	1.27196	1.00567	0.440048	0.499689	0.853872	0			408.5	33.3556	28.4605	15.8385	7.2967	2.66144	0
	409.5	0	1.50763	3.55659	7.7548	13.8298	18.0113			409.5	0	1.6963	3.76806	8.57954	14.5149	18.5536			409.5	0	4.74971	12.4112	33.7081	68.2439	78.6908			409.5	1.15984	0.92597	0.434585	0.450861	0.733572	0			409.5	33.0466	28.3991	15.5604	7.11468	2.3169	0
	410.5	0	1.53418	3.6855	7.85206	13.9903	18.1347			410.5	0	1.80294	3.73798	8.56548	14.6934	18.3708			410.5	0	4.39498	12.4874	33.9424	68.4204	78.5685			410.5	1.54264	0.897833	0.581054	0.698114	0.766363	0			410.5	32.9302	28.2402	15.5815	7.08459	2.33995	0
	411.5	0	1.54396	3.48004	7.89505	13.9251	18.05			411.5	0	1.61662	3.83564	8.68034	14.5852	18.2138			411.5	0	4.65907	12.4424	33.6303	68.2298	78.3447			411.5	1.43406	1.01386	0.710754	0.677804	0.860525	0			411.5	33.0185	28.5441	15.8139	7.28538	2.28684	0
	412.5	0	1.76542	3.61831	7.97979	14.1415	17.9179			412.5	0	1.61933	3.69579	8.78657	14.4333	18.1294			412.5	0	4.65985	12.4588	33.81	68.1587	78.5365			412.5	1.15476	0.795904	0.590057	0.540308	0.683172	0			412.5	32.936	28.4261	15.9428	7.3174	2.32862	0
	413.5	0	1.73184	3.6066	8.12355	14.0106	17.9066			413.5	0	1.84121	3.73798	8.67289	14.3106	18.0325			413.5	0	4.62274	12.5284	34.0815	68.3396	78.5142			413.5	1.22625	0.987692	0.674423	0.647333	0.626531	0			413.5	32.8896	28.2081	16.0206	7.30373	2.16222	0
	414.5	0	2.02286	3.91208	8.1642	14.0517	17.9246			414.5	0	1.63262	3.7419	8.57407	14.3649	18.081			414.5	0	4.81298	12.9159	34.1214	68.3872	78.4174			414.5	1.54616	0.917379	0.588485	0.738351	0.798406	0			414.5	33.081	28.4238	16.0495	7.35218	2.53136	0
	415.5	0	1.85451	3.39841	7.84076	13.8786	17.7511			415.5	0	1.56465	3.72744	8.57681	14.3333	18.0353			415.5	0	4.98953	12.9339	34.0038	68.1642	78.2553			415.5	1.4321	0.847067	0.467391	0.723505	0.520269	0			415.5	32.7466	28.2679	15.5791	7.1639	2.32238	0
	416.5	0	1.74981	3.37105	7.61184	13.8657	17.7715			416.5	0	1.97793	4.08562	8.6932	14.6274	18.0669			416.5	0	4.9286	12.6725	33.9749	68.2392	78.1971			416.5	1.71726	0.789251	0.497467	0.682504	0.516759	0			416.5	32.7841	28.1632	15.7315	7.3514	2.29308	0
	417.5	0	1.8213	3.62144	7.6595	13.5857	17.3929			417.5	0	1.70645	3.94501	8.52056	14.3579	17.8841			417.5	0	4.93406	12.6049	33.9018	67.9669	78.0502			417.5	1.7493	1.06035	0.605285	0.616083	0.983953	0			417.5	32.8173	28.3534	15.9565	7.38498	2.27668	0
	418.5	0	1.86232	3.65307	7.77082	13.5853	17.2687			418.5	0	1.69239	3.85947	8.46119	14.2192	17.8638			418.5	0	4.72938	12.7663	34.196	68.1537	78.2588			418.5	1.43953	0.637701	0.358016	0.764139	0.970296	0			418.5	32.6388	28.0202	15.6682	7.28422	2.34151	0
	419.5	0	1.97169	3.65269	7.63371	13.4794	17.1629			419.5	0	1.70216	3.75596	8.10142	13.9223	17.597			419.5	0	4.75164	12.8327	34.26	68.1497	78.0775			419.5	1.65944	0.815023	0.692779	0.653192	0.93395	0			419.5	32.7755	28.1671	15.685	7.61037	2.40441	0
	420.5	0	1.658	3.57416	7.36261	13.3388	16.9187			420.5	0	1.34629	3.42197	8.14713	13.9821	17.2513			420.5	0	4.8493	12.7057	33.7753	67.7533	77.8412			420.5	1.55358	0.619329	0.604492	0.564508	0.99761	0			420.5	32.3587	27.9093	15.6182	7.0553	2.07784	0
	421.5	0	1.71271	3.40347	7.44738	13.4353	16.9199			421.5	0	1.58184	3.59502	8.30064	13.9712	17.3021			421.5	0	4.74813	12.4643	33.6839	67.5888	77.6592			421.5	1.39071	0.683401	0.314651	0.286783	0.574575	0			421.5	32.3993	27.9855	15.4502	7.41897	2.26027	0
	422.5	0	1.59201	3.56676	7.28645	13.2681	17.148			422.5	0	1.73107	3.7958	8.14439	13.9836	17.2232			422.5	0	4.74304	12.612	33.928	67.9935	77.7904			422.5	1.74109	0.913092	0.498641	0.738748	0.760519	0			422.5	32.7173	28.3804	15.6635	7.55022	2.26964	0
	423.5	0	1.72989	3.56363	7.31105	13.0497	16.85			423.5	0	1.69825	3.61924	7.98385	13.6911	17.1114			423.5	0	4.80908	12.496	33.7917	67.8314	77.4338			423.5	1.8364	1.09785	0.69902	0.891473	1.13512	0			423.5	32.7048	28.1218	15.7858	7.70414	2.57628	0
	424.5	0	1.84277	3.52769	7.26887	13.1071	16.9175			424.5	0	1.79747	3.87002	8.0647	13.9489	17.1025			424.5	0	4.51181	12.5612	33.6339	67.3927	77.2221			424.5	1.7036	0.903326	0.566604	0.674295	0.913244	0			424.5	32.7165	28.1597	15.7959	7.73733	2.50402	0
	425.5	0	1.57559	3.21832	6.96847	12.9587	16.555			425.5	0	1.6912	3.74462	8.30492	13.9485	16.9895			425.5	0	4.67118	12.4245	33.6807	67.3232	76.7834			425.5	1.76023	1.00683	0.315429	0.604761	0.653478	0			425.5	32.7747	28.2046	15.7608	7.54554	2.4005	0
	426.5	0	1.37402	3.29996	7.01457	12.9544	16.63			426.5	0	1.45724	3.8122	8.36353	13.5985	16.6696			426.5	0	4.34695	12.2698	33.5014	67.0306	76.6736			426.5	1.7161	0.815435	0.288101	0.573907	0.796072	0			426.5	32.6755	28.157	15.5998	7.57873	2.6298	0
	427.5	0	1.30527	3.13589	7.34582	12.6642	16.1472			427.5	0	1.76737	3.67118	8.1854	13.3797	16.9083			427.5	0	4.5532	12.3975	33.66	67.1353	77.1338			427.5	1.67937	1.03692	0.623641	0.660226	1.03708	0			427.5	32.5653	27.987	15.6088	7.601	2.4509	0
	428.5	0	1.32091	3.53004	7.31886	12.645	16.2867			428.5	0	1.71037	3.61455	8.01589	13.445	16.6368			428.5	0	4.64032	12.5382	33.8218	67.2947	77.2377			428.5	1.72938	0.965429	0.510757	0.809442	1.02067	0			428.5	32.4903	27.9593	15.5495	7.49514	2.43761	0
	429.5	0	1.37715	3.34215	7.22786	12.4103	16.1312			429.5	0	1.33029	3.34267	7.95455	13.161	16.5415			429.5	0	4.73211	12.6327	33.6768	66.9353	76.5502			429.5	1.85241	1.1701	0.766601	0.876626	1.29371	0			429.5	32.0739	27.5866	15.362	7.08498	2.31534	0
	430.5	0	1.34083	3.21246	7.20561	12.3564	16.2176			430.5	0	1.62091	3.52939	8.10064	13.4126	16.5232			430.5	0	4.73484	12.5323	33.4788	66.9447	76.6435			430.5	1.59929	1.05137	0.431839	0.708658	1.10036	0			430.5	32.4845	27.7441	15.6405	7.48069	2.39502	0
	431.5	0	1.42911	3.04448	7.21144	12.4985	16.1707			431.5	0	1.542	3.30556	7.85728	13.0797	16.4153			431.5	0	4.84735	12.5479	33.6194	67.0243	76.5654			431.5	1.52077	1.10956	0.533004	0.735223	0.904256	0			431.5	32.0603	27.7554	15.6135	7.24631	2.34659	0
	432.5	0	1.24159	3.34643	7.11808	12.4349	16.0179			432.5	0	1.52285	3.24424	7.78033	12.8735	16.3579			432.5	0	4.80516	12.6749	33.5901	66.9259	76.5748			432.5	1.84734	1.2166	0.833801	0.903986	1.18435	0			432.5	32.2446	27.6659	15.4358	7.15217	2.25519	0
	433.5	0	1.39122	3.15855	7.03097	12.2482	15.5722			433.5	0	1.74748	3.14893	7.63697	12.8219	16.7196			433.5	0	4.66842	12.4237	33.3862	66.6728	76.2959			433.5	1.57273	1.24825	0.48146	1.04539	1.18865	0			433.5	32.2809	27.8909	15.6135	7.22091	2.36104	0
	434.5	0	1.51504	3.1562	7.04113	12.352	15.7804			434.5	0	1.60801	3.36376	7.57955	13.1735	16.6239			434.5	0	4.37976	12.5397	33.3506	66.6958	76.1592			434.5	1.81687	1.10644	0.613082	1.03053	1.0445	0			434.5	32.038	27.4948	15.133	7.03811	2.26534	0
	435.5	0	1.35957	2.9601	6.71965	11.9689	15.4957			435.5	0	1.67559	3.43564	8.02525	13.0301	16.4837			435.5	0	4.82038	12.503	33.2807	66.4247	75.9025			435.5	1.93874	1.13378	0.715042	1.25007	1.24918	0			435.5	31.7856	27.3734	15.0932	7.31037	2.33214	0
	436.5	0	1.34395	3.07887	6.76027	12.1642	15.5148			436.5	0	1.8088	3.81222	8.19752	13.159	16.4415			436.5	0	4.40791	12.2862	33.176	66.2388	75.9326			436.5	1.67508	1.0123	0.54277	0.988748	1.07535	0			436.5	31.7489	27.4542	15.3174	7.00217	2.3837	0
	437.5	0	1.31192	2.75075	6.8345	12.0993	15.2675			437.5	0	1.74122	3.37314	7.84986	12.8098	16.0661			437.5	0	4.48876	12.1499	33.3335	66.4912	75.9182			437.5	1.9278	1.38495	0.722854	1.37936	1.15349	0			437.5	31.6314	27.4194	15.2983	6.99163	2.38488	0
	438.5	0	1.52363	3.1066	6.8302	11.997	15.3988			438.5	0	1.44355	3.01337	7.47486	12.6821	15.7103			438.5	0	4.43289	12.2089	33.1296	66.4087	75.7205			438.5	1.82157	1.52909	0.864257	1.38249	1.45075	0			438.5	31.5321	27.23	14.9401	7.03068	2.34932	0
	439.5	0	1.34628	2.73668	6.54933	11.8501	14.9753			439.5	0	1.41154	2.73916	7.37017	12.5915	15.5747			439.5	0	4.68992	12.5815	33.2366	66.3966	75.876			439.5	1.39344	1.27988	0.554504	1.05203	0.896856	0			439.5	31.6427	27.1429	15.3698	7.0131	2.22628	0
	440.5	0	1.35333	2.93121	6.56886	12.0825	15.1808			440.5	0	1.56504	3.27665	7.57446	12.9329	15.6235			440.5	0	4.53993	12.3897	32.9292	66.1259	75.7123			440.5	1.69422	1.12752	0.363082	0.928979	0.728094	0			440.5	31.5087	26.8952	15.0452	6.83303	2.23331	0
	441.5	0	1.22989	2.67729	6.44465	11.8376	15.032			441.5	0	1.6795	3.2208	7.71783	12.7208	15.5966			441.5	0	4.57429	12.0979	32.9378	65.9911	75.3916			441.5	1.73131	1.51893	0.414245	0.851236	1.21909	0			441.5	31.5849	27.1546	15.2014	7.07091	2.35636	0
	442.5	0	1.44044	2.99762	6.5552	11.9083	15.3355			442.5	0	1.84356	3.41414	7.51002	12.7762	15.5485			442.5	0	4.40985	12.3237	33.1241	66.056	75.6595			442.5	1.66688	1.38848	0.625198	1.24383	1.37458	0			442.5	31.2927	27.1058	15.233	6.77912	2.59191	0
	443.5	0	1.41308	2.823	6.41378	11.8556	15.0234			443.5	0	1.43809	3.13291	7.21665	12.4161	15.3239			443.5	0	4.7743	12.3878	33.378	66.0177	75.4334			443.5	1.88445	1.45682	0.68106	1.22195	1.25348	0			443.5	31.4516	27.2581	15.1221	6.87911	2.4423	0
	444.5	0	1.30293	2.82339	6.1802	11.7337	15.2027			444.5	0	1.44004	3.41649	7.42251	12.709	15.4501			444.5	0	4.80126	12.4202	33.0569	65.8697	75.2654			444.5	1.9536	1.57245	1.04629	1.23405	1.47106	0			444.5	31.2286	26.9417	15.1123	6.62757	2.20401	0
	445.5	0	1.09707	2.56557	6.3134	11.6603	14.789			445.5	0	1.6846	3.5837	7.63503	12.6821	15.4755			445.5	0	4.69499	12.0999	32.8557	65.5806	75.0549			445.5	1.58913	1.3658	0.562301	0.852808	1.182	0			445.5	31.2981	26.8855	14.6311	6.88498	2.22237	0
	446.5	0	0.758802	2.57028	6.16771	11.4681	14.9355			446.5	0	1.65449	3.48017	7.53306	12.668	15.3513			446.5	0	4.51647	12.1881	32.9733	65.6814	75.0138			446.5	1.69968	1.3998	0.583786	0.87742	1.11286	0			446.5	31.1325	26.8382	14.885	6.74592	2.09504	0
	447.5	0	1.0959	2.80855	6.42863	11.638	14.9351			447.5	0	1.74903	3.27118	7.43891	12.4016	15.0478			447.5	0	4.53759	12.3233	33.0768	65.7185	74.8771			447.5	1.63524	1.46738	0.639648	0.941873	1.26442	0			447.5	31.2673	26.7491	15.0475	6.89358	1.96456	0
	448.5	0	1.14903	2.96284	6.40011	11.5251	14.9816			448.5	0	1.67129	3.46805	7.35415	12.5051	15.3919			448.5	0	4.66218	12.3799	33.2108	65.8458	74.9642			448.5	1.77038	1.30723	0.73027	0.900461	1.39332	0			448.5	31.2802	26.771	15.1537	6.82171	2.31925	0
	449.5	0	1.18303	2.63513	6.08255	11.4935	14.8			449.5	0	1.33457	3.16807	7.17797	12.245	14.9505			449.5	0	4.63171	12.5198	33.0913	65.8044	74.817			449.5	1.86999	1.23887	0.386917	0.794595	1.14606	0			449.5	31.1724	26.6183	14.662	6.49944	1.93879	0
	450.5	0	1.31581	2.68941	6.25167	11.5993	14.8519			450.5	0	1.32481	3.33721	7.38853	12.0461	14.8407			450.5	0	4.28172	12.2378	32.526	65.2724	74.3033			450.5	1.95048	1.39161	0.786148	0.974313	1.20154	0			450.5	31.356	27.205	15.3764	7.07717	2.38527	0
																																					451.5	31.1716	27.037	15.2991	6.88616	2.29972	0
																																					452.5	31.2673	27.0234	15.2076	7.11819	2.09815	0
																																					453.5	31.1275	26.9624	14.9666	7.18538	2.18175	0
																																					454.5	31.0317	26.9015	15.2518	7.06389	2.31301	0
																																					455.5	30.9138	26.8921	15.2823	7.14826	2.30011	0
																																					456.5	31.1216	26.855	15.2401	7.23266	2.31261	0
																																					457.5	30.7591	26.6788	15.0038	7.00921	2.21497	0
																																					458.5	31.0864	26.8058	15.1053	6.98655	2.41184	0
																																					459.5	30.8196	26.5351	14.9565	6.79632	2.30169	0

## Sheet: SupplFigure10
Af2s	Temp	norm_Af2s		Af2s-AL	Temp	norm_Af2s-AL		Af2s-GL	Temp	norm_Af2s-GL		Af2-Y141A	Temp	norm_Af2s-Y141A		Af2s-delDP-KS	Temp	norm_Af2s-delDP-KS
	19.98	0.0418119			20.05	0.0818665			20.05	0.0651717			20.05	0.069378			20.05	0.120253
	21.28	0.0391986			21.21	0.0814572			21.21	0.0637702			21.21	0.0677831			21.21	0.117722
	22.53	0.0383275			22.46	0.0822759			22.46	0.0651717			22.46	0.0677831			22.46	0.117722
	23.74	0.0357143			23.74	0.0830946			23.74	0.0651717			23.74	0.0661882			23.74	0.117722
	25.02	0.0357143			25.02	0.0847319			25.02	0.067274			25.02	0.0661882			25.02	0.118987
	26.26	0.0348432			26.26	0.0859599			26.26	0.0686755			26.26	0.0661882			26.26	0.120253
	27.52	0.0331011			27.52	0.0880065			27.52	0.0700771			27.52	0.0653907			27.52	0.118987
	28.79	0.0331011			28.79	0.0892346			28.79	0.0707779			28.79	0.0653907			28.79	0.116456
	30.02	0.0313589			30.02	0.0925092			30.02	0.0728802			30.02	0.0661882			30.02	0.117722
	31.25	0.0339721			31.31	0.0949652			31.31	0.0735809			31.31	0.0653907			31.31	0.116456
	32.56	0.0331011			32.56	0.0990585			32.56	0.0770848			32.56	0.0669856			32.56	0.116456
	33.76	0.0331011			33.76	0.103152			33.76	0.0777856			33.76	0.0653907			33.76	0.11519
	35.08	0.0331011			35.03	0.109292			35.03	0.082691			35.03	0.0669856			35.03	0.116456
	36.3	0.0331011			36.3	0.117069			36.3	0.0861948			36.3	0.069378			36.3	0.117722
	37.58	0.0357143			37.54	0.126484			37.54	0.0889979			37.54	0.069378			37.54	0.116456
	38.79	0.0357143			38.79	0.137536			38.79	0.0939033			38.79	0.0709729			38.79	0.11519
	40.04	0.0391986			40.08	0.152681			40.08	0.10021			40.08	0.0725678			40.08	0.116456
	41.34	0.0409407			41.34	0.17151			41.34	0.107919			41.34	0.0749601			41.34	0.117721
	42.58	0.0444251			42.58	0.194433			42.58	0.11843			42.58	0.0781499			42.58	0.118987
	43.82	0.0470383			43.85	0.223905			43.85	0.128241			43.85	0.0813397			43.85	0.118987
	45.06	0.054007			45.1	0.262792			45.1	0.14506			45.1	0.0893142			45.1	0.122785
	46.35	0.0592335			46.35	0.312321			46.35	0.162579			46.35	0.0940989			46.35	0.124051
	47.61	0.0670732			47.61	0.371265			47.61	0.185704			47.61	0.102871			47.61	0.126582
	48.84	0.076655			48.87	0.445763			48.87	0.213034			48.87	0.113238			48.87	0.131646
	50.12	0.0905923			50.12	0.529267			50.12	0.248073			50.12	0.125199			50.12	0.134177
	51.34	0.111498			51.37	0.617683			51.37	0.29082			51.37	0.139553			51.37	0.137975
	52.61	0.13676			52.64	0.706918			52.64	0.344078			52.64	0.15949			52.64	0.144304
	53.88	0.172474			53.88	0.790422			53.88	0.40925			53.88	0.184211			53.88	0.149367
	55.11	0.221254			55.14	0.866967			55.14	0.489138			55.14	0.214514			55.14	0.155696
	56.37	0.29007			56.4	0.928776			56.4	0.586545			56.4	0.257576			56.4	0.163291
	57.65	0.382404			57.65	0.977487			57.65	0.70007			57.65	0.314992			57.65	0.170886
	58.88	0.496516			58.91	1			58.91	0.817099			58.91	0.394737			58.91	0.182278
	60.13	0.635889			60.16	0.995907			60.16	0.91801			60.16	0.500797			60.16	0.197468
	61.38	0.778746			61.41	0.968891			61.41	0.981079			61.41	0.635566			61.41	0.216456
	62.63	0.907666			62.69	0.925092			62.69	1			62.69	0.781499			62.69	0.240506
	63.89	0.982578			63.92	0.875563			63.92	0.983882			63.92	0.909091			63.92	0.273418
	65.17	1			65.2	0.823578			65.2	0.950245			65.2	0.985646			65.2	0.318987
	66.42	0.973868			66.44	0.774048			66.44	0.904695			66.44	1			66.44	0.386076
	67.66	0.923345			67.72	0.727384			67.72	0.856342			67.72	0.972089			67.72	0.483544
	68.91	0.865854			68.97	0.68727			68.97	0.80939			68.97	0.922648			68.97	0.612658
	70.19	0.80662			70.23	0.651658			70.23	0.765943			70.23	0.868421			70.23	0.755696
	71.44	0.751742			71.47	0.620139			71.47	0.723896			71.47	0.80941			71.47	0.877215
	72.71	0.698606			72.74	0.593533			72.74	0.685354			72.74	0.757576			72.74	0.956962
	73.95	0.652439			73.98	0.568154			73.98	0.649615			73.98	0.707337			73.98	0.992405
	75.21	0.609756			75.24	0.54605			75.24	0.61808			75.24	0.661085			75.24	1
	76.45	0.5723			76.5	0.526402			76.5	0.589348			76.5	0.618022			76.5	0.991139
	77.71	0.537456			77.74	0.507982			77.74	0.561317			77.74	0.58134			77.74	0.973418
	78.98	0.505226			79.01	0.491199			79.01	0.534688			79.01	0.544657			79.01	0.95443
	80.23	0.476481			80.26	0.474417			80.26	0.508059			80.26	0.511962			80.26	0.926582
	81.48	0.450348			81.51	0.459271			81.51	0.486335			81.51	0.481659			81.51	0.903797
	82.73	0.424216			82.74	0.445763			82.74	0.465312			82.74	0.455343			82.74	0.879747
	84	0.40331			84	0.431437			84	0.442887			84	0.429027			84	0.85443
	85.26	0.384146			85.29	0.418338			85.29	0.423266			85.29	0.405104			85.29	0.831646
	86.51	0.361498			86.54	0.405239			86.54	0.403644			86.54	0.383573			86.54	0.811392
	87.74	0.343206			87.77	0.39255			87.77	0.385424			87.77	0.362839			87.77	0.791139
	89.02	0.325784			89.03	0.381498			89.03	0.368605			89.03	0.345295			89.03	0.774683
